# Supplementary material for: Antimicrobial Resistance in the Terrestrial Environment of Agricultural Landscapes in Norway
Source: Microorganisms. 2024 Sep 6;12(9):1854. doi: 10.3390/microorganisms12091854 (PMC11433849; doi:10.3390/microorganisms12091854)
Supplement: Supplementary file 1 [file microorganisms-12-01854-s001.zip]

Archive with 5 entries (5 files):
- Supplementary file 1 Tables S1 to S13.pdf
- Supplementary file 2 Figure S1 Standard curves QPCR assays.pdf
- Supplementary file 3 Table S14 AMR46_assays-tehnical data.xlsx
- Supplementary file 4 Table S15 _Year 2019 sample details and ARG results.xlsx
- Supplementary file 5 Table S16_Year 2020, sample detail and ARG results.xlsx
