# Supplementary material for: Antimicrobial Resistance in the Terrestrial Environment of Agricultural Landscapes in Norway
Source: Microorganisms. 2024 Sep 6;12(9):1854. doi: 10.3390/microorganisms12091854 (PMC11433849; doi:10.3390/microorganisms12091854)
Supplement: Supplementary file 1 [file microorganisms-12-01854-s001.zip › Supplementary file 3 Table S14 AMR46_assays-tehnical data.xlsx]

## Sheet: Ark1
Supplementary Table S14 AMR46_assays-tehnical data
Assay	Detection controls	Slope	R2	% E	max CT	min CT	min conc	max conc	Lin reg	Ctrl curve	CT Threshold	MCA lower	MCA upper	Peak
16S_1	1,2,3,4,5,6,7,8,9,11	-3.34077	0.999628	99.2198	24.4418	5.23524	3.4e-06	0.73	-3,3408x + 3,5451	2	0.02765	84.57	87.68	0.062
AAC6_1	4	-3.39552	0.999425	97.018	24.3414	7.54799	3.4e-06	0.34	-3,3955x + 5,8738	4	0.03622	86.952	89.282	0.108
ACC3_2	1(?),3,4,7	-3.62375	0.999128	88.7804	18.3866	11.2034	0.0073	0.73	-3,6238x + 10,738	3	0.02585	90.2	92.971	0.054
ant3_1	4,5,6,8,9,11	-3.33077	0.998645	99.6324	23.4524	6.91132	3.4e-06	0.34	-3,3308x + 5,4834	4	0.03103	86.82	89.525	0.079
ant3_2	3	-3.37039	0.999468	98.0166	17.5858	10.7484	0.00073	0.073	-3,3704x + 6,9877	3	0.04227	87.17	90.156	0.108
aph3_2	3,4,6,8,11(?)	-3.41601	0.996933	96.218	21.0407	7.54193	7.3e-05	0.73	-3,416x + 6,8582	3	0.02931	83.39	87.02	0.146
blaACT_3	5	-3.74132	0.999199	85.0484	19.3908	11.9605	0.00031	0.031	-3,7413x + 6,3294	5	0.03449	85.69	88.408	0.076
blaCTX_2	2,3,7	-3.37596	0.999896	97.7933	18.5592	8.31894	0.00032	0.32	-3,376x + 6,7025	2	0.04141	85.3	88.214	0.103
blaCTX_3	8.9	-3.31506	0.996681	100.287	21.9212	8.88457	3.7e-05	0.37	-3,3151x + 7,2456	9	0.03708	86.48	89.81	0.108
blaDHA_1	1	-3.48118	0.999278	93.7578	19.4612	5.70622	1e-05	0.1	-3,4812x + 2,0944	1	0.03276	87.66	91.09	0.103
blaKPC_1	11	-3.27212	0.998419	102.121	21.0205	11.2753	9.42e-06	0.00942	-3,2721x + 4,7633	11	0.04054	89.76	92.631	0.097
blaNDM_1											0.02542	60	95	0.1
blaNDM_2											0.02746	60	95	0.1
blaSHV_1	6,11(?)	-3.49505	0.981894	93.2499	23.1811	8.74675	4.5e-05	0.45	-3,495x + 7,4647	6	0.04054	86.68	90.4	0.073
blaTEM_1	1,2,4,5,7,8,9,11	-3.20401	0.999605	105.168	22.2478	9.42064	3.7e-05	0.37	-3,204x + 8,071	9	0.03795	79.67	83.651	0.13
blaVIM_1											0.03152	60	95	0.1
blaVIM_2											0.03254	60	95	0.1
blaVIM_3											0.03763	60	95	0.1
catA_2	3	-3.35542	0.999763	98.6212	18.8327	8.70318	0.00073	0.73	-3,3554x + 8,2262	3	0.03449	80.31	83.88	0.135
cmlA_3	6,9,11	-3.31108	0.982515	100.455	21.0086	8.36948	4.5e-05	0.45	-3,3111x + 7,5933	6	0.04141	85.4	88.34	0.122
dfrA_2	4,6,9,11	-3.16703	0.994987	106.897	22.1323	8.92101	3.7e-05	0.37	-3,167x + 7,5228	9	0.03622	83.69	86.58	0.118
ermB_1											0.02564	80.252	82.971	0.168
ermB_2											0.03051	80.398	83.02	0.1
ermB_3											0.03699	78.602	81.223	0.1
ermF_1											0.02193	78.893	81.952	0.173
ermF_2											0.02651	76.951	79.524	0.097
floR_2	6.8	-3.35579	0.986241	98.6059	21.8693	9.03168	6.3e-05	0.63	-3,3558x + 8,526	8	0.03449	83.74	87.36	0.051
intl1_1	1,2,3,4,5,6,8,9,11	-3.3432	0.999804	99.1197	17.9156	7.80619	0.00032	0.32	-3,3432x + 6,1474	2	0.0319	89.18	92.26	0.081
mcr1_2	8	-3.38034	0.989173	97.6188	20.1815	6.99667	6.3e-05	0.63	-3,3803x + 6,5071	8	0.03622	82.46	85.6	0.142
mecA_1	10	-4.02934	0.999769	77.0842	23.0215	14.9132	2.2e-05	0.0022	-4,0293x + 4,2723	10	0.03449	76.83	80.11	0.145
oqxA_3	7	-3.33438	0.998581	99.483	20.9387	10.841	0.00022	0.22	-3,3344x + 8,7587	7	0.04054	88.93	92.7	0.067
oqxB_1	7	-3.28513	0.998116	101.559	19.5658	9.55633	0.00022	0.22	-3,2851x + 7,5229	7	0.03795	87.583	90.641	0.059
qnrA1_1											0.02843	60	95	0.1
qnrB1_2	1,9,11	-3.40212	0.981355	96.7588	21.2505	10.736	3.7e-05	0.037	-3,4021x + 5,4784	9	0.02931	85.7	89.22	0.089
qnrS_1	7	-3.4606	0.999861	94.5215	18.9457	8.51881	0.00022	0.22	-3,4606x + 6,2858	7	0.03363	82.32	85.45	0.121
strA_3	1,3,4,8	-3.26136	0.991445	102.739	18.1625	8.14911	0.00073	0.566667	-3,2616x + 6,8871	4	0.03622	84.47	87.486	0.081
strB_2	1,3,4,8	-3.37932	0.999577	97.6595	17.7918	7.63045	0.00073	0.73	-3,3793x + 7,1379	3	0.03103	88.39	91.19	0.102
sul1_3	1,3,4,5,8,11	-3.37462	0.997181	97.8469	21.0714	7.61196	3.4e-05	0.34	-3,3746x + 5,9897	4	0.03536	89.282	92.195	0.083
sul2_2	1,3,4,7,8	-3.28931	0.996377	101.38	21.4842	7.83495	3.4e-05	0.34	-3,2893x + 6,215	4	0.03795	90.738	93.602	0.086
sul3_3	6,9,11	-3.56627	0.981798	90.724	21.9986	7.49564	4.5e-05	0.45	-3,5663x + 6,123	6	0.02758	79.48	82.58	0.132
tetA_3	6,8,9	-3.49001	0.992435	93.4338	21.2691	7.52968	6.3e-05	0.63	-3,49x + 6,8536	8	0.04313	83.554	86.04	0.062
tetB_2	2,3,7	-3.38369	0.9995	97.4854	21.3895	7.85817	7.3e-05	0.73	-3,3837x + 7,5234	3	0.03708	80.99	84.03	0.113
tetM_2	6,7,8	-3.40712	0.993973	96.5638	20.6357	7.59215	6.3e-05	0.63	-3,4071x + 6,9199	8	0.03708	79.04	82.15	0.159
vanA_1											0.02651	60	95	0.1
vanA_2											0.03661	60	95	0.1
vanA_3											0.03612	60	95	0.1
