# Supplementary material for: Antimicrobial Resistance in the Terrestrial Environment of Agricultural Landscapes in Norway
Source: Microorganisms. 2024 Sep 6;12(9):1854. doi: 10.3390/microorganisms12091854 (PMC11433849; doi:10.3390/microorganisms12091854)
Supplement: Supplementary file 1 [file microorganisms-12-01854-s001.zip › Supplementary file 4 Table S15 _Year 2019 sample details and ARG results.xlsx]

## Sheet: Ark1
Sample number NIBIO	Sample number VI		Location name	Area type	Sample type	16S (ng/µL)	ARG/16S																																			ARG positives
		Location					intl1	AAC6	AAC3	ant3	aph3	blaACT	blaCTX	blaDHA	blaKPC	blaNDM	blaSHV	blaTEM	blaVIM	catA	cmlA	dfrA	ermB	ermF	floR	mcr1	mecA	oqxA	oqxB	qnrA1	qnrB1	qnrS	strA	strB	sul1	sul2	sul3	tetA	tetB	tetM	vanA
19AMR001	2019-01-3543-1	A	Brumunddal	Conventional	Red clover	0.411573	0.144537	0	0	0	0.0438187	0	0	0.102466	0	0	0	0	0	0	0	0	0	0	0	0	0	0	0	0	0	0	0	0	0	0	0	0	0	0	0	3
19AMR002	2019-01-3543-2	A	Brumunddal	Conventional	Red clover	0.322847	0	0	0	0	0	0	0	0	0	0	0	0	0	0	0	0	0	0	0	0	0	0	0	0	0	0	0	0	0	0	0	0	0	0	0	0
19AMR003	2019-01-3543-3	A	Brumunddal	Conventional	Red clover	0.746486	0	0	0	0	0.0244597	0	0	0.244885	0	0	0	0	0	0	0	0	0	0	0	0	0	0	0.0633145	0	0	0	0	0	0	0	0	0	0	0	0	3
19AMR004	2019-01-3543-4	A	Brumunddal	Conventional	Red clover	0.671617	0.0578333	0	0	0	0.0633263	0	0	0.548996	0	0	0	0	0	0	0	0	0	0	0	0	0	0	0	0	0	0	0	0	0	0.0168177	0	0	0	0	0	4
19AMR005	2019-01-3543-5	A	Brumunddal	Conventional	Red clover	0.604011	0.08929	0	0	0	0.0417227	0	0	0	0	0	0.0279266	0	0	0	0	0.028404	0	0	0	0	0	0	0	0	0	0	0	0	0	0.0269153	0.0415225	0	0	0	0	6
19AMR006	2019-01-3543-6	A	Brumunddal	Conventional	Red clover	0.562428	0	0	0	0.0162568	0.0434611	0	0	0	0	0	0	0.0224613	0	0	0	0	0	0	0	0	0	0	0.0537956	0	0.0193453	0	0	0	0	0.025566	0	0	0	0	0	6
19AMR007	2019-01-3543-7	A	Brumunddal	Conventional	Red clover	0.671429	0.0782228	0.0126957	0	0.0113551	0.0461228	0	0	0	0	0	0	0	0	0	0	0.0258694	0	0	0	0	0	0	0	0	0.0275912	0	0	0	0	0.0204375	0.0487203	0	0	0	0	8
19AMR008	2019-01-3543-8	A	Brumunddal	Conventional	Red clover	0.424431	0.0788006	0	0	0	0	0	0	0	0	0	0	0	0	0	0	0	0	0	0	0	0	0	0	0	0	0	0	0	0	0	0	0	0	0	0	1
19AMR009	2019-01-3543-9	A	Brumunddal	Conventional	Red clover	0.360001	0	0	0	0	0.0475051	0	0	0.313126	0	0	0	0	0	0	0	0	0	0	0	0	0	0	0	0	0	0	0	0	0	0	0	0	0	0	0	2
19AMR010	2019-01-3543-10	A	Brumunddal	Conventional	Red clover	0.378351	0	0	0	0	0.0687142	0	0	0.100527	0	0	0	0	0	0	0	0	0	0	0	0	0	0	0	0	0	0	0	0	0	0	0	0	0	0	0	2
19AMR011	2019-01-3543-11	A	Brumunddal	Conventional	Slug	0.588387	0.0480908	0	0	0	0	0	0	0	0	0	0	0	0	0	0	0	0	0	0	0	0	0	0.120435	0	0	0	0	0	0	0	0	0	0	0	0	2
19AMR012	2019-01-3543-12	A	Brumunddal	Conventional	Slug	0.704864	0	0	0	0	0.0480621	0	0	0.0174974	0	0	0	0	0	0	0	0	0	0	0	0	0	0	0	0	0	0	0	0	0	0	0	0	0	0	0	2
19AMR013	2019-01-3543-13	A	Brumunddal	Conventional	Slug	0.735516	0	0	0	0	0.0408511	0	0	0	0	0	0	0	0	0	0	0	0	0	0	0	0	0	0.42793	0	0	0	0	0	0	0.0218574	0	0	0	0	0	3
19AMR014	2019-01-3543-14	A	Brumunddal	Conventional	Slug	0.426442	0	0	0	0	0.0593971	0	0	0	0	0	0	0	0	0	0	0	0	0	0	0	0	0	0.231788	0	0	0	0	0	0	0	0	0	0	0	0	2
19AMR015	2019-01-3543-15	A	Brumunddal	Conventional	Slug	0.26955	0	0	0	0	0.0676862	0	0	0	0	0	0	0	0	0	0	0	0	0	0	0	0	0	0	0	0	0	0	0	0	0	0	0	0	0	0	1
19AMR016	2019-01-3543-16	A	Brumunddal	Conventional	Slug	0.449648	0	0	0	0	0.059565	0	0	0	0	0	0	0	0	0	0	0	0	0	0	0	0	0	0.0670735	0	0	0	0	0	0	0	0	0	0	0	0	2
19AMR017	2019-01-3543-17	A	Brumunddal	Conventional	Slug	0.814052	0	0	0	0	0.0253412	0	0	0.354776	0	0	0	0	0	0	0	0	0	0	0	0	0	0	0.0901955	0	0	0	0	0	0	0	0	0	0	0	0	3
19AMR018	2019-01-3543-18	A	Brumunddal	Conventional	Slug	0.372591	0	0	0	0	0.0649588	0	0	0	0	0	0	0	0	0	0	0	0	0	0	0	0	0	0.282017	0	0	0	0	0	0	0	0	0	0	0	0	2
19AMR019	2019-01-3543-19	A	Brumunddal	Conventional	Slug	0.349871	0	0	0	0	0.0615393	0	0	0	0	0	0	0	0	0	0	0	0	0	0	0	0	0	0.16915	0	0	0	0	0	0	0	0	0	0	0	0	2
19AMR020	2019-01-3543-20	A	Brumunddal	Conventional	Slug	0.671693	0.0463058	0	0	0	0.0564105	0	0	0.617037	0	0	0	0	0	0	0	0	0	0	0	0	0	0	0.267912	0	0	0	0	0	0	0.0146445	0	0	0	0	0	5
19AMR021	2019-01-3543-21	A	Brumunddal	Conventional	Mice	0.556461	0	0	0	0	0.0677355	0	0	0	0	0	0	0	0	0	0	0	0	0	0	0	0	0	0	0	0	0	0	0	0	0	0	0	0	0	0	1
19AMR022	2019-01-3543-22	A	Brumunddal	Conventional	Mice	0.485989	0	0	0	0	0	0	0	0	0	0	0	0	0	0	0	0	0	0	0	0	0	0	0	0	0	0	0	0	0	0	0	0	0	0	0	0
19AMR023	2019-01-3543-23	A	Brumunddal	Conventional	Mice	0.600152	0	0	0	0	0	0	0	0.125819	0	0	0	0	0	0	0	0	0	0	0	0	0	0	0	0	0	0	0	0	0	0	0	0	0	0	0	1
19AMR024	2019-01-3543-24	A	Brumunddal	Conventional	Mice	0.631648	0	0	0	0	0	0	0	0	0	0	0	0	0	0	0	0	0	0	0	0	0	0	0	0	0	0	0	0	0	0	0	0	0	0	0	0
19AMR025	2019-01-3543-25	A	Brumunddal	Conventional	Soil	0	0	0	0	0	0	0	0	0	0	0	0	0	0	0	0	0	0	0	0	0	0	0	0	0	0	0	0	0	0	0	0	0	0	0	0	0
19AMR026	2019-01-3544-1	A	Brumunddal	Organic	Red clover	0.924409	0.0310773	0	0	0	0.0436105	0	0	0	0	0	0	0	0	0	0	0	0	0	0	0	0	0	0	0	0	0	0	0	0	0.0130158	0	0	0	0	0	3
19AMR027	2019-01-3544-2	A	Brumunddal	Organic	Red clover	0.608768	0	0	0	0	0.050354	0	0	0	0	0	0	0	0	0	0	0	0	0	0	0	0	0	0	0	0	0	0	0	0	0.0186708	0	0	0	0	0	2
19AMR028	2019-01-3544-3	A	Brumunddal	Organic	Red clover	0.744033	0	0	0	0	0.0308683	0	0	0	0	0	0	2.42801	0	2.72034	0	0	0	0	0	0	0	0	0	0	0.0148693	0	0	0	0	0	0	0	0	0	0	4
19AMR029	2019-01-3544-4	A	Brumunddal	Organic	Red clover	0.827424	0	0	0	0	0.0280672	0	0	0	0	0	0.0178378	0.0216741	0	0	0	0	0	0	0	0	0	0	0	0	0	0	0	0	0	0	0	0	0	0	0	3
19AMR030	2019-01-3544-5	A	Brumunddal	Organic	Red clover	0.732936	0	0	0	0	0	0	0	0	0	0	0	3.77875	0	4.45779	0	0	0	0	0	0	0	0	0	0	0.0175115	0	2.16137	2.06692	0	3.11946	0	0	2.26271	0	0	7
19AMR031	2019-01-3544-6	A	Brumunddal	Organic	Red clover	0.481456	0	0	0	0	0	0	0	0	0	0	0	0.0388366	0	0	0	0	0	0	0	0	0	0	0	0	0	0	0	0	0	0	0	0	0	0	0	1
19AMR032	2019-01-3544-7	A	Brumunddal	Organic	Red clover	0.634945	0.0541401	0	0	0	0	0	0	0.114363	0	0	0	0	0	0	0	0.0235322	0	0	0	0	0	0	0	0	0	0	0	0	0	0	0	0	0	0	0	3
19AMR033	2019-01-3544-8	A	Brumunddal	Organic	Red clover	0.633063	0	0	0	0	0.0410933	0	0	0	0	0	0	0.0227598	0	0	0	0	0	0	0	0	0	0	0	0	0	0	0	0	0	0	0	0	0	0	0	2
19AMR034	2019-01-3544-9	A	Brumunddal	Organic	Red clover	0.654837	0	0	0	0	0.0663914	0	0	0	0	0	0	3.75535	0	3.96529	0	0	0	0	0	0	0	0	0	0	0	0	0	0	0	0.0176585	0	0	0	0.150816	0	5
19AMR035	2019-01-3544-10	A	Brumunddal	Organic	Red clover	0.683961	0	0	0	0	0.0371931	0	0	0.142446	0	0	0	0.0275517	0	0	0	0	0	0	0	0	0	0	0	0	0.014597	0	0	0	0	0.0150431	0	0	0	0	0	5
19AMR036	2019-01-3544-11	A	Brumunddal	Organic	Slug	0.101767	0	0	0	0	0	0	0	0.132642	0	0	0	0	0	0	0	0	0	0	0	0	0	0	0	0	0	0	0	0	0	0	0	0	0	0	0	1
19AMR037	2019-01-3544-12	A	Brumunddal	Organic	Slug	0.170717	0	0	0	0	0	0	0	0	0	0	0	0.111952	0	0	0	0	0	0	0	0	0	0	0	0	0	0	0	0	0	0	0	0	0	0	0	1
19AMR038	2019-01-3544-13	A	Brumunddal	Organic	Slug	0.177199	0	0	0	0	0	0	0	0	0	0	0	0	0	0	0	0	0	0	0	0	0	0	0	0	0	0	0	0	0	0	0	0	0	0	0	0
19AMR039	2019-01-3544-14	A	Brumunddal	Organic	Slug	0.287139	0	0	0	0	0.109571	0	0	0	0	0	0	0.0512054	0	0	0	0	0	0	0	0	0	0	0	0	0	0	0	0	0	0	0	0	0	0	0	2
19AMR040	2019-01-3544-15	A	Brumunddal	Organic	Slug	0.573396	0	0	0	0	0	0	0	0	0	0	0	0.0282	0	0	0	0	0	0	0	0	0	0	0.0871564	0	0	0	0	0	0	0	0	0	0	0	0	2
19AMR041	2019-01-3544-16	A	Brumunddal	Organic	Slug	0.517643	0	0	0	0	0	0	0	0	0	0	0	0	0	0	0	0	0	0	0	0	0	0	0	0	0	0	0	0	0	0	0	0	0	0	0	0
19AMR042	2019-01-3544-17	A	Brumunddal	Organic	Slug	0.596418	0	0	0	0	0.0493973	0	0	0	0	0	0	0.0208555	0	0	0	0	0	0	0	0	0	0	0	0	0	0	0	0	0	0	0	0	0	0	0	2
19AMR043	2019-01-3544-18	A	Brumunddal	Organic	Slug	0.143128	0	0	0	0	0	0	0	0	0	0	0	0.127394	0	0	0	0	0	0	0	0	0	0	0	0	0	0	0	0	0	0	0	0	0	0	0	1
19AMR044	2019-01-3544-19	A	Brumunddal	Organic	Slug	0.484614	0	0	0	0	0.0486146	0	0	0	0	0	0	0	0	0	0	0	0	0	0	0	0	0	0	0	0	0	0	0	0	0	0	0	0	0	0	1
19AMR045	2019-01-3544-20	A	Brumunddal	Organic	Slug	0.367231	0	0	0	0	0	0	0	0	0	0	0	0	0	0	0	0	0	0	0	0	0	0	0	0	0	0	0	0	0	0	0	0	0	0	0	0
19AMR046	2019-01-3544-21	A	Brumunddal	Organic	Soil	0.0222423	0	0	0	0	0	0	0	0	0	0	0	0	0	0	0	0	0	0	0	0	0	0	0	0	0	0	0	0	0	0	0	0	0	0	0	0
19AMR047	2019-01-3545-1	A	Brumunddal	Remote	Soil	0.00742533	0	0	0	0	0	0	0	0	0	0	0	0	0	0	0	0	0	0	0	0	0	0	0	0	0	0	0	0	0	0	0	0	0	0	0	0
19AMR048	2019-01-3819-1	D	Klepp	Conventional	Soil	0.00467045	0	0	0	0	0	0	0	0	0	0	0	0	0	0	0	0	0	0	0	0	0	0	0	0	0	0	0	0	0	0	0	0	0	0	0	0
19AMR049	2019-01-3819-2	D	Klepp	Conventional	Red clover	0.664016	0	0	0	0.0173441	0.0404956	0	0	0.203349	0	0	0	0.0208665	0	0	0	0	0	0	0	0	0	0	0.122604	0	0	0	0	0	0	0	0	0	0	0	0	5
19AMR050	2019-01-3819-3	D	Klepp	Conventional	Red clover	0.948084	0	0	0	0	0.03303	0	0	0.0927656	0	0	0	0	0	0	0	0	0	0	0	0	0	0	0	0	0.0196774	0	0	0	0	0	0	0	0	0	0	3
19AMR051	2019-01-3819-4	D	Klepp	Conventional	Red clover	0.585123	0	0	0	0	0.0442253	0	0	0.564386	0	0	0	0	0	0	0	0	0	0	0	0	0	0	0.0518717	0	0	0	0	0	0	0	0	0	0	0	0	3
19AMR052	2019-01-3819-5	D	Klepp	Conventional	Red clover	0.512094	0	0	0	0	0.0511379	0	0.657776	0.126803	0	0	0	0	0	0	0	0	0	0	0	0	0	0	0.0502616	0	0	0	0	0	0	0	0	0	0	0	0	4
19AMR053	2019-01-3819-6	D	Klepp	Conventional	Red clover	0.936948	0.0626152	0	0	0.00600508	0.025681	0	0	0.161491	0	0	0	0	0	0	0	0.0135796	0	0	0	0	0	0	0	0	0	0	0	0	0	0	0	0	0	0	0	5
19AMR054	2019-01-3819-7	D	Klepp	Conventional	Red clover	0.65888	0	0	0	0	0.0517011	0.0568391	0	0.287965	0	0	0.132568	0	0	0	0	0	0	0	0	0	0	0	0.397156	0	0	0	0	0	0	0.0207269	0	0	0	0	0	6
19AMR055	2019-01-3819-8	D	Klepp	Conventional	Red clover	0.632971	0.0592898	0	0	0	0.0500649	0	0	0.352782	0	0	0	0	0	0	0	0	0	0	0	0	0	0	0.0475017	0	0	0	0	0	0	0.0174123	0	0	0	0	0	5
19AMR056	2019-01-3819-9	D	Klepp	Conventional	Red clover	1.01238	0.0420562	0	0	0	0.0215346	0	0	0.112186	0	0	0.0613497	0	0	0	0	0	0	0	0	0	0	0	0.176008	0	0	0	0	0	0	0.0118508	0	0	0	0	0	6
19AMR057	2019-01-3819-10	D	Klepp	Conventional	Red clover	0.785904	0	0	0	0	0.0358639	0	0	0.110074	0	0	0	0	0	0	0	0	0	0	0	0	0	0	0.0371332	0	0	0	0	0	0	0	0	0	0	0.030215	0	4
19AMR058	2019-01-3819-11	D	Klepp	Conventional	Red clover	0.435337	0	0	0	1.3445	0.0584654	0	0	0.370699	0	0	0	0	0	0	0	0	0	0	0	0	0	0	0	0	0	0	0	0	0	0	0	0	0	0	0	3
19AMR059	2019-01-3819-12	D	Klepp	Conventional	Slug	0.634032	0	0	0	0	0.0285629	0	0	0	0	0	0.0928105	0	0	0	0	0.0174931	0	0	0	0	0	0	0.0759321	0	0	0	0.252245	0.285346	0	0	0	0	0	0	0	6
19AMR060	2019-01-3819-13	D	Klepp	Conventional	Slug	0.51751	0	0	0	0	0.0453283	0	0	0	0	0	0	0	0	0	0	0	0	0	0	0	0	0	0	0	0	0	0	0	0	0	0	0	0	0	0	1
19AMR061	2019-01-3819-14	D	Klepp	Conventional	Slug	0.571889	0.0594062	0	0	0	0.0656682	0	0	0	0	0	0	0	0	0	0	0	0	0	0	0	0	0	0	0	0	0	0	0	0	0	0	0	0	0	0	2
19AMR062	2019-01-3819-15	D	Klepp	Conventional	Slug	0.634442	0	0	0	0	0.0713085	0	0	0	0	0	0	0	0	0	0	0	0	0	0	0	0	0	0	0	0	0	0	0	0	0	0	0	0	0	0	1
19AMR063	2019-01-3819-16	D	Klepp	Conventional	Slug	0.683888	0.086701	0	0	0.0071731	0.0420242	0	0.0242829	0	0	0	0.116142	0	0	0	0	0	0	0	0	0	0	0	0.230165	0	0	0	0	0	0	0.0305112	0	0	0	0.106473	0	8
19AMR064	2019-01-3819-17	D	Klepp	Conventional	Slug	0.212241	0	0	0	0	0	0	0	1.08885	0	0	0	0	0	0	0	0	0	0	0	0	0	0	0	0	0	0	0	0	0	0	0	0	0	0	0	1
19AMR065	2019-01-3819-18	D	Klepp	Conventional	Slug	0.346122	0.323077	0	0	0	0.0528957	0	0	0.258682	0	0	0	0	0	0	0	0	0	0	0	0	0	0	0	0	0	0	0	0	0	0	0	0	0	0	0	3
19AMR066	2019-01-3819-19	D	Klepp	Conventional	Slug	0.29513	0.0999514	0	0	0	0.0788198	0	0	0.602226	0	0	0	0	0	0	0	0	0	0	0	0	0	0	0	0	0	0	0.163508	0.170143	0	0	0	0.0998312	0	0.603911	0	7
19AMR067	2019-01-3819-20	D	Klepp	Conventional	Slug	0.458085	0.0620468	0	0	0	0.0526189	0	0	0	0	0	0	0	0	0	0	0.0239224	0	0	0	0	0	0	0	0	0	0	0	0	0	0	0	0	0	0	0	3
19AMR068	2019-01-3819-21	D	Klepp	Conventional	Slug	0.873717	0	0	0	0	0.0264054	0	0	0	0	0	0.0144419	0	0	0	0	0	0	0	0	0	0	0	0.181873	0	0	0	0	0	0	0	0	0	0	0	0	3
19AMR069	2019-01-3819-23	D	Klepp	Conventional	Mice	0.548211	0	0	0	0	0.053854	0.0774846	0	0.359143	0	0	0	0	0	0	0	0	0	0	0	0	0	0	0.375089	0	0	0	0	0	0	0	0	0	0	0	0	4
19AMR070	2019-01-3819-24	D	Klepp	Conventional	Mice	0.512324	0.0920883	0	0.243629	0	0.0714691	0	0	0.443356	0.0143033	0	0	0	0	0	0	0	0	0	0	0	0	0	0	0	0	0	0	0	0	0.0278053	0	0	0	0	0	6
19AMR071	2019-01-3819-25	D	Klepp	Conventional	Mice	0.54074	0	0	0	0	0.0447719	0	0	0.76532	0	0	0	0	0	0	0	0	0	0	0	0	0	0	0	0	0	0	0	0	0	0	0	0	0	0	0	2
19AMR072	2019-01-3819-26	D	Klepp	Conventional	Mice	0.73076	0	0	0	0	0.0274211	0	0	0.572999	0	0	0	0.0196038	0	0	0	0	0	0	0	0	0	0	0	0	0	0	0	0	0	0	0	0	0	0	0	3
19AMR073	2019-01-3819-27	D	Klepp	Conventional	Mice	0.633333	0	0	0	0	0.0478599	0	0	0.677102	0	0	0	0	0	0	0	0	0	0	0	0	0	0	0.0844738	0	0	0	0	0	0	0	0	0	0	0	0	3
19AMR074	2019-01-3819-28	D	Klepp	Conventional	Mice	0.60862	0	0	0	0	0.0495993	0	0	0	0	0	0	0	0	0.0732686	0	0	0	0	0	0	0	0	0.0653324	0	0	0	0	0	0	0	0	0	0	0	0	3
19AMR075	2019-01-3819-29	D	Klepp	Conventional	Mice	0.814687	0.155002	0.00936862	0.171344	0.0173626	0	0.0475476	0.0224589	0.505332	0.0277241	0	0	0	0	0	0	0.0305831	0	0	0	0	0	0	0.0595448	0	0	0	0	0	0.015382	0.0738947	0.0533797	0.0224469	0	0.239394	0.0048825	16
19AMR076	2019-01-3819-30	D	Klepp	Conventional	Mice	0.973915	0	0	0	0	0.0327945	0	0	0.459484	0	0	0	0.0137657	0	0	0	0	0	0	0	0	0	0	0	0	0	0	0	0	0	0	0	0	0	0	0	3
19AMR077	2019-01-3819-31	D	Klepp	Conventional	Mice	0.992503	0	0	0	0	0.0345119	0	0	0	0	0	0	0	0	0	0	0.0121365	0	0	0	0	0	0	0	0	0	0	0.0567462	0.0546117	0	0	0	0	0	0.126121	0	5
19AMR078	2019-01-3819-32	D	Klepp	Conventional	Mice	0.832881	0	0	0	0	0.0224873	0	0	0.162855	0	0	0	0	0	0	0	0	0	0	0	0	0	0	0	0	0	0	0	0	0	0	0	0	0	0	0	2
19AMR079	2019-01-3820-1	D	Klepp	Organic	Soil	0	0	0	0	0	0	0	0	0	0	0	0	0	0	0	0	0	0	0	0	0	0	0	0	0	0	0	0	0	0	0	0	0	0	0	0	0
19AMR080	2019-01-3820-2	D	Klepp	Organic	Red clover	0.938671	0.0625218	0	0	0	0.151998	0	0.0814081	0.192863	0	0	0.0157316	0.0521628	0	0	0	0	0	0	0	0	0	0	0.0991005	0	0	0	0.38964	0.575949	0	0.33135	0	0	0.0284113	0.108053	0	12
19AMR081	2019-01-3820-3	D	Klepp	Organic	Red clover	0.81987	0.0585949	0	0	0.00758327	0.0319489	0	0	0	0	0	0	0	0	0	0	0	0	0	0	0	0	0	0.0383473	0	0.0187245	0	0	0	0	0	0	0	0	0	0	5
19AMR082	2019-01-3820-4	D	Klepp	Organic	Red clover	0.721213	0	0	0	0	0	0	0	0.3682	0	0	0.256196	0	0	0	0	0	0	0	0	0	0	0.552116	0.520626	0	0	0	0	0	0	0	0	0	0	0.029182	0	5
19AMR083	2019-01-3820-5	D	Klepp	Organic	Red clover	0.83179	0.0417129	0	0	0	0	0	0.0495669	0.270873	0	0	0	0	0	0	0	0	0	0	0	0	0	0	0	0	0	0	0	0	0	0	0	0	0	0	0	3
19AMR084	2019-01-3820-6	D	Klepp	Organic	Red clover	0.491913	0	0	0	0	0	0.454299	0	0	0	0	0	0	0	0	0	0	0	0.00221732	0	0	0	0	0	0	0	0	0	0	0	0	0	0	0	0	0	2
19AMR085	2019-01-3820-7	D	Klepp	Organic	Red clover	0.569921	0	0	0	0	0	0	0	0	0	0	0	0	0	0	0	0	0	0	0	0	0	0	0.300447	0	0	0	0	0	0	0	0	0	0	0	0	1
19AMR086	2019-01-3820-8	D	Klepp	Organic	Red clover	0.610583	0.106804	0	0	0	0	0	0	0.0462783	0	0	0	0	0	0	0	0	0	0	0	0	0	0	0	0	0	0	0	0	0	0	0	0	0	0	0	2
19AMR087	2019-01-3820-9	D	Klepp	Organic	Red clover	0.81191	0	0	0	0	0	0	0	0	0	0	0	0	0	0	0	0	0	0	0	0	0	0	0	0	0	0	0	0	0	0	0	0	0	0	0	0
19AMR088	2019-01-3820-10	D	Klepp	Organic	Red clover	0.709382	0	0	0	0	0	0	0	0	0	0	0	0	0	0	0	0	0.00199665	0	0	0	0	0	0.0699344	0	0	0	0.13569	0.212662	0	0.0940543	0	0	0.184055	0.191579	0	7
19AMR089	2019-01-3820-11	D	Klepp	Organic	Red clover	0.588329	0	0	0	0	1.36279	0	0	0	0	0	0	0	0	0.0855825	0	0	0	0	0	0	0	0	0	0	0	0	1.43174	2.12128	0	0	0	0	0	0.166919	0	5
19AMR090	2019-01-3820-12	D	Klepp	Organic	Slug	0.367408	0	0	0	0	0	0	0.505717	0	0	0	0	0	0	0	0	0	0	0	0	0	0	0	0	0	0	0	0	0	0	0	0	0	0	0.0780866	0	2
19AMR091	2019-01-3820-13	D	Klepp	Organic	Slug	0.32909	0	0	0	0	0	0	0	0	0	0	0	0	0	0	0	0	0	0	0	0	0	0	0	0	0	0	0	0	0	3.09343	0	0	0	0	0	1
19AMR092	2019-01-3820-14	D	Klepp	Organic	Slug	0.914268	0	0	0	0	0	0	0	0	0	0	0	0	0	0	0	0	0	0	0	0	0	0	0.0608659	0	0	0	0	0	0	0	0	0	0	0.308917	0	2
19AMR093	2019-01-3820-15	D	Klepp	Organic	Slug	0.568946	0	0	0	0	0	0	0	0.70538	0	0	0	0	0	0	0	0	0	0	0	0	0	0	0	0	0	0	0	0	0	0	0	0	0	0	0	1
19AMR094	2019-01-3820-16	D	Klepp	Organic	Slug	0.466117	0	0	0	0	0	0	0	0	0	0	0	0	0	0	0	0	0	0	0	0	0	0	0.0813054	0	0	0	0	0	0	0	0	0	0	0	0	1
19AMR095	2019-01-3820-17	D	Klepp	Organic	Slug	0.389981	0	0	0	0	0	0	0	0	0	0	0	0	0	0	0	0	0	0	0	0	0	0	0.129438	0	0	0	0	0	0	0	0	0	0	0	0	1
19AMR096	2019-01-3820-18	D	Klepp	Organic	Slug	0.610894	0	0	0	0.0144559	0.144829	0	0.372344	0.11852	0	0	0	0.0836449	0	0	0	0	0	0	0	0	0	0	0	0	0	0	0.482136	0.726612	0	0.408864	0	0.0536023	0.600601	0	0	10
19AMR097	2019-01-3820-19	D	Klepp	Organic	Slug	0.308043	1.39798	0	0	0	0	0	0	0.0906726	0	0	0	0	0	0	0	0	0	0	0	0	0	0	0	0	0	0	0	0	1.14813	0	0	0.847015	0	0	0	4
19AMR098	2019-01-3820-20	D	Klepp	Organic	Slug	0.310193	0	0	0	0	0	0	0	0.404672	0	0	0	0	0	0	0	0	0	0	0	0	0	0	0	0	0	0	0	0	0	0	0	0	0	0.175125	0	2
19AMR099	2019-01-3820-21	D	Klepp	Organic	Slug	0.271361	0	0	0	0	0	0	0	0.475219	0	0	0	0	0	0	0	0	0	0	0	0	0	0	0.300269	0	0	0	0	0	0	0	0	0	0	1.59091	0	3
19AMR100	2019-01-3820-22	D	Klepp	Organic	Mice	0.746928	0	0	0	0	0	0	0	0	0	0	0	0	0	0	0	0	0	0	0	0	0	0	0	0	0	0	0	0	0	0	0	0	0	0	0	0
19AMR101	2019-01-3820-23	D	Klepp	Organic	Mice	0.748127	0	0	0	0	0	0	0	0.554973	0	0	0	0	0	0	0	0	0	0	0	0	0	0	0	0	0	0	0	0	0	0	0	0	0	0.444985	0	2
19AMR102	2019-01-3820-24	D	Klepp	Organic	Mice	0.730966	0	0	0	0.709737	0	0	0	0.39656	0	0	0	0.0250099	0	0	0	0	0	0	0.13015	0	0	0	0	0	0	0	0.127677	0.205129	0	0.10791	0	0	0	0	0	7
19AMR103	2019-01-3820-25	D	Klepp	Organic	Mice	1.08863	0	0	0	0	0	0	0	0.216617	0	0	0	0	0	0	0	0	0	0	0	0	0	0	0	0	0	0	0	0	0	0	0	0	0	0.0741987	0	2
19AMR104	2019-01-3820-26	D	Klepp	Organic	Mice	0.608422	0	0	0	0	0	0	0	0.0393221	0	0	0	0	0	0	0	0	0	0	0	0	0	0	0	0	0	0	0	0	0	0	0	0	0	0	0	1
19AMR105	2019-01-3820-27	D	Klepp	Organic	Mice	0.375826	0.103984	0	0	1.35292	0	0	0	0.849185	0	0	0	0.098372	0	0	0	0	0.00231197	0	0	0	0	0	0	0	0	0	0.116629	0.172592	0	0.0952745	0	0	0.0479853	0.141412	0	10
19AMR106	2019-01-3820-28	D	Klepp	Organic	Mice	1.05923	0	0	0	0	0	0	0	0.0452988	0	0	0	0	0	0	0	0	0	0	0	0	0	0	0	0	0	0	0	0	0	0	0	0	0	0.0166357	0	2
19AMR107	2019-01-3820-29	D	Klepp	Organic	Mice	0.964915	0	0	0	0	0	0	0	0.193464	0	0	0	0	0	0	0	0	0	0	0	0	0	0	0	0	0	0	0	0	0	0.0249412	0	0	0	0.129507	0	3
19AMR108	2019-01-3820-30	D	Klepp	Organic	Mice	0.966731	0	0	0	0	0	0	0	0	0	0	0	0	0	0	0	0	0	0	0	0	0	0	0	0	0	0	0	0	0	0	0	0	0	0	0	0
19AMR109	2019-01-3820-31	D	Klepp	Organic	Mice	0.972071	0	0	0	0	0	0	0	0.00798396	0	0	0	0	0	0	0	0	0	0	0	0	0	0	0	0	0	0	0	0	0	0	0	0	0	0	0	1
19AMR110	2019-01-3821-1	D	Klepp	Remote	Soil	0.0491913	0	0	0	0	0	0	0	0	0	0	0	0	0	0	0	0	0	0	0	0	0	0	0	0	0	0	0	0	0	0	0	0	0	0	0	0
19AMR111	2019-01-3942-1	B	Ås	Conventional	Mice	0.994244	0	0	0	0.00461998	0	0	0	0	0	0	0	0	0	0	0	0.0108368	0	0	0	0	0	0	0	0	0	0	0	0	0	0	0	0	0	0	0	2
19AMR112	2019-01-3942-2	B	Ås	Conventional	Mice	0.558984	0	0	0	0	0	0	0	0.0711886	0	0	0	0	0	0	0	0	0	0	0	0	0	0	0	0	0	0	0	0	0	0	0	0	0	0	0	1
19AMR113	2019-01-3942-3	B	Ås	Conventional	Mice	0.789405	0	0	0	0	0	0	0	0	0	0	0	0	0	0	0	0	0	0	0	0	0	0	0	0	0	0	0	0	0	0	0	0	0	0	0	0
19AMR114	2019-01-3942-4	B	Ås	Conventional	Mice	0.507	0	0	0	0	0	0	0	0	0	0	0	0.761663	0	0	0	0	0	0	0	0	0	0	0	0	0	0	0	0	0	0	0	0	0	0	0	1
19AMR115	2019-01-3942-5	B	Ås	Conventional	Mice	0.693963	0	0	0	0	0	0	0	0	0	0	0	0	0	0	0	0	0	0	0	0	0	0	0	0	0	0	0	0	0	0	0	0	0	0	0	0
19AMR116	2019-01-3942-6	B	Ås	Conventional	Mice	0.92963	0	0	0	0	0	0	0	0	0	0	0	0	0	0	0	0	0	0.000847556	0	0	0	0	0	0	0	0	0	0	0	0	0	0	0	0	0	1
19AMR117	2019-01-3942-7	B	Ås	Conventional	Mice	1.0078	0	0	0	0	0	0	0	0.567492	0	0	0	0	0	0	0	0	0	0	0	0	0	0	0	0	0	0	0	0	0	0	0	0	0	0	0	1
19AMR118	2019-01-3942-8	B	Ås	Conventional	Mice	0.96985	0	0	0	0	0	0	0	0.0089273	0	0	0	0	0	0	0	0	0	0	0	0	0	0	0	0	0	0	0	0	0	0	0	0	0	0	0	1
19AMR119	2019-01-3942-9	B	Ås	Conventional	Slug	0.501727	0	0	0	0	0	0	0	0	0	0	0	0	0	0	0	0	0	0	0	0	0	0	0.0647135	0	0	0	0	0	0	0	0	0	0	0	0	1
19AMR120	2019-01-3942-10	B	Ås	Conventional	Slug	0.44702	0.0627444	0	0	0.0539856	0	0	0	0	0	0	0	0	0	1.26235	0	0	0	0	0	0	0	0	0	0	0	0	0.328232	0.502965	0.0620318	1.64853	0	0	0	0	0	7
19AMR121	2019-01-3942-11	B	Ås	Conventional	Slug	0.309173	0	0	0	0	0	0	0	0	0	0	0	0	0	0	0	0	0	0	0	0	0	0	0	0	0	0	0	0	0	0	0	0	0	0	0	0
19AMR122	2019-01-3942-12	B	Ås	Conventional	Slug	0.39075	0	0	0	0	0	0	0	1.34181	0	0	0	0	0	0	0	0	0	0	0	0	0	0	0	0	0	0	0	0	0	0	0	0	0	0	0	1
19AMR123	2019-01-3942-13	B	Ås	Conventional	Slug	0.985153	0	0	0	0	0	0	0	0	0	0	0	0	0	0	0	0	0	0	0	0	0	0	0	0	0	0	0	0	0	0	0	0	0	0	0	0
19AMR124	2019-01-3942-14	B	Ås	Conventional	Slug	0.349061	0	0	0	0	0	0	0	0	0	0	0	0	0	0	0	0	0	0.00224987	0	0	0	0	0	0	0	0	0	0	0	0	0	0	0	0	0	1
19AMR125	2019-01-3942-15	B	Ås	Conventional	Slug	0.719979	0	0	0	0	0	0	0	0	0	0	0	0	0	0	0	0	0	0	0	0	0	0	0	0	0	0	0	0	0	0	0	0	0	0.257316	0	1
19AMR126	2019-01-3942-16	B	Ås	Conventional	Slug	0.478071	0	0	0	0	0	0	0	0	0	0	0	0	0	0	0	0	0	0	0	0	0	0	0	0	0	0	0	0	0	0	0	0	0	0	0	0
19AMR127	2019-01-3942-17	B	Ås	Conventional	Slug	0.255342	0	0	0	0	0	0	0	0	0	0	0	0	0	0	0	0	0	0	0	0	0	0	0	0	0	0	0	0	0	0	0	0	0	0	0	0
19AMR128	2019-01-3942-18	B	Ås	Conventional	Slug	0.497516	0	0	0	0	0	0	0	0	0	0	0	0	0	0	0	0	0	0	0	0	0	0	0.138718	0	0	0	0	0	0	0	0	0	0	0	0	1
19AMR129	2019-01-3942-19	B	Ås	Conventional	Red clover	0.450654	0	0	0	0.0110729	0	0	0	0	0	0	0	0	0	0	0	0	0	0	0	0	0	0	0	0	0	0	0	0	0	0	0	0	0	0.0696159	0	2
19AMR130	2019-01-3942-20	B	Ås	Conventional	Red clover	0.602069	0	0	0	0	0	0	0	0.628982	0	0	0	0.0383879	0	0	0	0	0	0	0	0	0	0	0	0	0	0	0	0	0	0	0	0	0	0	0	2
19AMR131	2019-01-3942-21	B	Ås	Conventional	Red clover	0.416488	0	0	0	0	0	0	0	0	0	0	0	0	0	0	0	0	0	0	0	0	0	0	0	0	0	0	0	0	0	0	0	0	0	0	0	0
19AMR132	2019-01-3942-22	B	Ås	Conventional	Red clover	0.500028	0	0	0	0	0	0	0	0	0	0	0	0	0	0	0	0	0	0	0	0	0	0	0.053171	0	0	0	0	0	0	0	0	0	0	0.197639	0	2
19AMR133	2019-01-3942-23	B	Ås	Conventional	Red clover	0.0545632	0	0	0	0	0	0	0	0	0	0	0	0	0	0	0	0	0	0	0	0	0	0	0	0	0	0	0	0	0	0	0	0	0	0.457488	0	1
19AMR134	2019-01-3942-24	B	Ås	Conventional	Red clover	0.527732	0	0	0	0	0	0	0	0.0611123	0	0	0.0279814	0	0	0	0	0	0	0	0	0	0	0	0	0	0	0	0	0	0	0	0	0	0	1.17358	0	3
19AMR135	2019-01-3942-25	B	Ås	Conventional	Red clover	0.355026	0	0	0	0	0	0	0	0	0	0	0	0	0	0	0	0	0	0	0	0	0	0	0.0897451	0	0	0	0	0	0	0	0	0	0	0.834409	0	2
19AMR136	2019-01-3942-26	B	Ås	Conventional	Red clover	0.268138	0	0	0	0	0	0	0	0	0	0	0	0	0	0	0	0	0	0	0	0	0	0	0	0	0	0	0	0	0	0	0	0	0	0.464565	0	1
19AMR137	2019-01-3942-27	B	Ås	Conventional	Red clover	0.426964	0	0	0	0.0109733	0	0	0	0	0	0	0	0	0	0	0	0	0	0	0	0	0	0	0	0	0	0	0	0	0	0	0	0	0	0.0540228	0	2
19AMR138	2019-01-3942-28	B	Ås	Conventional	Red clover	0.161457	0	0	0	0	0	0	0	0	0	0	0	0	0	0	0	0	0	0	0	0	0	0	0	0	0	0	0	0	0	0	0	0	0	1.08709	0	1
19AMR139	2019-01-3942-29	B	Ås	Conventional	Soil	0.144191	0	0	0	0	0	0	0	0.235124	0	0	0	0	0	0	0	0	0	0	0	0	0	0	0	0	0	0	0	0	0	0	0	0	0	0	0	1
19AMR140	2019-01-3942-30	B	Ås	Conventional	Mice	1.02418	0	0	0	0	0	0	0	0	0	0	0	0	0	0	0	0	0	0	0	0	0	0	0	0	0	0	0	0	0	0	0	0	0	0	0	0
19AMR141	2019-01-3942-31	B	Ås	Conventional	Mice	0.660496	0	0	0	0	0	0	0	0	0	0	0	0	0	0	0	0	0	0	0	0	0	0	0	0	0	0	0	0	0	0	0	0	0	0	0	0
19AMR142	2019-01-3943-1	B	Ås	Organic	Slug	0.452537	0	0	0	0	0	0	0	0	0	0	0	0	0	0	0	0	0	0	0	0	0	0	0	0.00135463	0	0	0	0	0	0	0	0	0	0	0	1
19AMR143	2019-01-3943-2	B	Ås	Organic	Slug	0.322624	0	0	0	0	0	0	0	0	0	0	0	0	0	0	0	0	0	0	0	0	0	0	0	0	0	0	0	0	0	0	0	0	0	0.054822	0	1
19AMR144	2019-01-3943-3	B	Ås	Organic	Slug	0.321738	0	0	0	0	0	0	0	0	0	0	0	0	0	0	0	0	0	0	0	0	0	0	0	0	0	0	0	0	0	0	0	0	0	0	0	0
19AMR145	2019-01-3943-4	B	Ås	Organic	Slug	0.104611	0	0	0	0	0	0	0	0	0	0	0	0	0	0	0	0	0	0	0	0	0	0	0	0	0	0	0	0	0	0	0	0	0	0	0	0
19AMR146	2019-01-3943-5	B	Ås	Organic	Slug	0.0601415	0	0.0772276	0	0	0	0	0	0	0	0	0	0	0	0	0	0	0	0	0	0	0	0	0	0	0	0	0	0	0	0	0	0	0	0	0	1
19AMR147	2019-01-3943-6	B	Ås	Organic	Slug	0.378078	0	0	0	0	0	0	0	0	0	0	0	0	0	0	0	0	0	0	0	0	0	0	0	0	0	0	0	0	0	0	0	0	0	0	0	0
19AMR148	2019-01-3943-7	B	Ås	Organic	Slug	0.362096	0	0	0	0	0	0	0	0	0	0	0	0	0	0	0	0.0286766	0	0	0	0	0	0	0	0	0	0	0	0	0	0	0	0	0	0	0	1
19AMR149	2019-01-3943-8	B	Ås	Organic	Slug	0.0940571	0	0	0	0	0	0	0	0	0	0	0	0	0	0	0	0	0	0	0	0	0	0	0	0	0	0	0	0	0	0	0	0	0	0	0	0
19AMR150	2019-01-3943-9	B	Ås	Organic	Slug	0.29761	0	0.0155455	0	0.0155828	0	0	0	0	0	0.00302352	0	0	0.00273161	0	0	0	0	0.00471063	0	0	0	0	0	0.00265282	0.0369659	0	0	0	0	0	0	0	0	0	0	7
19AMR151	2019-01-3943-10	B	Ås	Organic	Slug	0.156509	0	0	0	0	0	0	0	0	0	0	0	0	0	0	0	0	0	0	0	0	0	0	0	0	0	0	0	0	0	0	0	0	0	0	0	0
19AMR152	2019-01-3943-11	B	Ås	Organic	Red clover	0.248314	0	0	0	0	0	0	0	0	0	0	0	0	0	0	0	0	0	0	0	0	0	0	0	0	0	0	0	0	0	0	0	0	0	0	0	0
19AMR153	2019-01-3943-12	B	Ås	Organic	Red clover	0.240475	0	0	0	0	0	0	0	0	0	0	0	0	0	0	0	0	0	0	0	0	0	0	0	0	0	0	0	0	0	0	0	0	0	0	0	0
19AMR154	2019-01-3943-13	B	Ås	Organic	Red clover	0.28675	0	0	0	0	0	0	0	0	0	0	0	0	0	0	0	0	0	0	0	0	0	0	0	0	0	0	0	0	0	0	0	0	0	0	0	0
19AMR155	2019-01-3943-14	B	Ås	Organic	Red clover	0.299944	0	0	0	0	0	0	0	0	0	0	0	0	0	0	0	0	0	0	0	0	0	0	0	0	0	0	0	0	0	0	0	0	0	0	0	0
19AMR156	2019-01-3943-15	B	Ås	Organic	Red clover	0.738495	0	0	0	0	0	0	0	0	0	0	0	0	0	0	0	0	0	0	0	0	0	0	0	0	0	0	0	0	0	0	0	0	0	0	0	0
19AMR157	2019-01-3943-16	B	Ås	Organic	Red clover	0.215924	0	0	0	0	0	0	0	0	0	0	0	0	0	0	0	0	0	0	0	0	0	0	0	0	0	0	0	0	0	0	0	0	0	0	0	0
19AMR158	2019-01-3943-17	B	Ås	Organic	Red clover	0.286204	0	0	0	0	0	0	0	0	0	0	0	1.23886	0	0	0	0	0	0	0	0	0	0	0	0	0	0	0	0	0	0	0	0	0	0	0	1
19AMR159	2019-01-3943-18	B	Ås	Organic	Red clover	0.333635	0	0	0	0	0	0	0	0	0	0	0	0	0	0	0	0	0	0	0	0	0	0	0	0	0	0	0	0	0	0	0	0	0	0	0	0
19AMR160	2019-01-3943-19	B	Ås	Organic	Red clover	0.277134	0	0	0	0	0	0	0	0	0	0	0	0	0	0	0	0	0	0	0	0	0	0	0	0	0	0	0	0	0	0	0	0	0	0	0	0
19AMR161	2019-01-3943-20	B	Ås	Organic	Red clover	0.339112	0	0	0	0	0	0	0	0	0	0	0	0	0	0	0	0	0.00345413	0	0	0	0	0	0	0	0	0	0	0	0	0	0	0	0	0.0638807	0	2
19AMR162	2019-01-3943-21	B	Ås	Organic	Soil	0.150626	0	0	0	0	0	0	0	0.225806	0	0	0	0	0	0	0	0	0	0	0	0	0	0	0	0	0	0	0	0	0	0	0	0	0	0.20601	0	2
19AMR163	2019-01-3943-22	B	Ås	Organic	Mice	0.515255	0	0	0	0	0	0	0	1.21853	0	0	0	0	0	0	0	0	0	0	0	0	0	0	0	0	0	0	0	0	0	0	0	0	0	0	0	1
19AMR164	2019-01-3943-23	B	Ås	Organic	Mice	0.952698	0	0	0	0	0	0	0	0	0	0	0	0	0	0	0	0	0	0	0	0	0	0	0	0	0	0	0	0	0	0	0	0	0	0	0	0
19AMR165	2019-01-3943-24	B	Ås	Organic	Mice	0.899258	0	0	0	0	0	0	0	0	0	0	0	0	0	0	0	0	0	0	0	0	0	0	0	0	0	0	0	0	0	0	0	0	0	0	0	0
19AMR166	2019-01-3944-1	B	Ås	Remote	Soil	0.130419	0	0	0	0	0	0	0	0.144027	0	0	0	0	0	0	0	0	0	0	0	0	0	0	0	0	0	0	0	0	0	0	0	0	0	0.503716	0	2
19AMR167	2019-01-3299-1	H	Valnesfjord	Organic	Soil	0.203228	0	0	0	0	0	0.194813	0	0	0	0	0.151634	0	0	0	0	0	0	0	0	0	0	0.201598	0.211737	0	0	0	0.796519	0.357729	0	0	0	0	0	0.218307	0	7
19AMR168	2019-01-3299-2	H	Valnesfjord	Organic	Red clover	0.450845	0	0	0	0	0	0	0	0	0	0	0.463127	0	0	0	0	0	0	0	0	0	0	1.08094	1.12324	0	0	0	0	0	0	0	0	0	0	0	0	3
19AMR169	2019-01-3299-3	H	Valnesfjord	Organic	Red clover	0.586305	0	0	0	0	0	0	0	0	0	0	0.496174	0	0	0	0	0	0	0	0	0	0	0.978826	1.17736	0	0	0	0	0	0	0	0	0	0	0	0	3
19AMR170	2019-01-3299-4	H	Valnesfjord	Organic	Red clover	0.35169	0	0	0	0	0	0.463774	0	0.176027	0	0	0.878075	0	0	0	0	0	0	0	0	0	0	1.71745	2.03672	0	0	0	0	0	0	0	0	0	0	0	0	5
19AMR171	2019-01-3299-5	H	Valnesfjord	Organic	Red clover	0.317516	0	0	0	0	0	0	0	0	0	0	1.02966	0	0	0	0	0.0474013	0	0	0	0	0	2.2082	2.38192	0	0	0	0	0	0	0	0	0	0	0	0	4
19AMR172	2019-01-3299-6	H	Valnesfjord	Organic	Red clover	0.720453	0	0	0	0	0	0.385629	0	0	0	0	0.0352394	0	0	0	0	0.0147272	0	0	0	0	0	0.0631353	0.0714701	0	0	0	0	0	0	0	0	0	0	0	0	5
19AMR173	2019-01-3299-7	H	Valnesfjord	Organic	Red clover	0.339901	0	0	0.366765	0	0	0	0	0	0	0	0	0	0	0	0	0.0873573	0.00299634	0	0	0	0	0	0	0	0	0	0	0	0	0	0	0	0	0	0	3
19AMR174	2019-01-3299-8	H	Valnesfjord	Organic	Red clover	0.293275	0	0	0	0	0	0	0	0	0	0	0	0	0	0	0	0.101593	0	0	0	0	0	0	0	0	0	0	0	0	0	0	0	0	0	0	0	1
19AMR175	2019-01-3299-9	H	Valnesfjord	Organic	Red clover	0.369602	0	0	0	0	0	0	0	0	0	0	0.823286	0	0	0	0	0	0	0	0	0	0	1.54417	1.76666	0	0	0	0	0	0	0	0	0	0	0	0	3
19AMR176	2019-01-3299-10	H	Valnesfjord	Organic	Red clover	0.402294	0	0	0	0	0	0.990131	0	0	0	0	0.539208	0	0	0.148277	0	0	0	0	0	0	0	1.21614	1.33623	0	0	0	0	0	0	0	0	0	0	0	0	5
19AMR177	2019-01-3299-11	H	Valnesfjord	Organic	Red clover	0.451746	0	0	0	0	0	1.20122	0	0	0	0	0.731769	0	0	0	0	0	0	0	0	0	0	1.4125	1.72049	0	0	0	0	0	0	0	0	0	0	0	0	4
19AMR178	2019-01-3299-12	H	Valnesfjord	Organic	Slug	0.280894	0	0	0	0.0221627	0	0	0	0	0	0	0	0	0	0	0	0	0	0	0	0	0	0	0	0	0	0	0.28973	0.378749	0	0.215571	0	0	0	0	0	4
19AMR179	2019-01-3299-13	H	Valnesfjord	Organic	Slug	0.338575	0	0	0	0	0	0	0	0	0	0	0	0	0	0	0	0.0390868	0	0	0	0	0	0	0	0	0	0	0.209183	0.299659	0	0	0	0	0	0	0	3
19AMR180	2019-01-3299-14	H	Valnesfjord	Organic	Slug	0.423662	0	0	0	0	0	0	0	0	0	0	0	0	0	0	0	0	0	0	0	0	0	0	0	0	0	0	0.297996	0.403455	0	0.270971	0	0	0	0	0	3
19AMR181	2019-01-3299-15	H	Valnesfjord	Organic	Slug	0.237976	0.16384	0	0	0.0289438	0	0	0	0	0	0	0	0	0	0	0	0	0	0	0	0	0	0	0	0	0	0	1.64804	2.08785	0.171112	1.6616	0	0	0	0	0	6
19AMR182	2019-01-3299-16	H	Valnesfjord	Organic	Slug	0.699617	0	0	0	0.0315458	0	0	0	0	0	0	0	0	0	0	0	0.0183624	0	0	0	0	0	0	0	0	0	0	0.326073	0.441008	0	0.2585	0	0	0	0	0	5
19AMR183	2019-01-3299-17	H	Valnesfjord	Organic	Slug	1.02697	0.0268352	0	0	0.015873	0	0	0	0	0	0	0	0	0	0	0	0	0	0	0.0298907	0	0	0	0	0	0	0	0.345917	0.458837	0.0170543	0.266947	0	0	0	0	0	7
19AMR184	2019-01-3299-18	H	Valnesfjord	Organic	Slug	0.304143	0	0	0	0	0	0.869306	0	0.0272549	0	0	0	0	0	0	0	0	0	0	0	0	0	0	0	0	0	0	4.78792	5.53067	0	0	0	0	0	0	0	5
19AMR185	2019-01-3299-19	H	Valnesfjord	Organic	Slug	0.331695	0	0	0	0	0	0	0	0	0	0	0	0	0	0	0	0	0	0	0	0	0	0	0	0	0	0	0.718682	0.948384	0	0.733187	0	0	0	0	0	3
19AMR186	2019-01-3299-20	H	Valnesfjord	Organic	Slug	0.657529	0	0	0	0	0	0	0	0	0	0	0	0	0	0	0	0	0	0	0	0	0	0	0	0	0	0	0	0	0	0	0	0	0	0	0	0
19AMR187	2019-01-3305-1	H	Valnesfjord	Conventional	Soil	0	0	0	0	0	0	0	0	0	0	0	0	0	0	0	0	0	0	0	0	0	0	0	0	0	0	0	0	0	0	0	0	0	0	0	0	0
19AMR188	2019-01-3305-2	H	Valnesfjord	Conventional	Red clover	0.720006	0	0	0	0	0	0	0	0	0	0	0	0	0	0	0	0	0	0	0	0	0	0	0	0	0	0	0	0	0	0	0	0	0	0	0	0
19AMR189	2019-01-3305-3	H	Valnesfjord	Conventional	Red clover	0.298733	0	0	0	0	0	0	0	0	0	0	0	0	0	0	0	0	0	0	0	0	0	0	0	0	0	0	0	0	0	0	0	0	0	0.473238	0	1
19AMR190	2019-01-3305-4	H	Valnesfjord	Conventional	Red clover	0.407646	0	0	0	0	0	0	0	0	0	0	0	0	0	0	0	0	0	0	0	0	0	0	0	0	0	0	0	0	0	0	0	0	0	0.077353	0	1
19AMR191	2019-01-3305-5	H	Valnesfjord	Conventional	Red clover	0.307458	0	0	0	0	0	0	0	0	0	0	0	0	0	0	0	0	0	0	0	0	0	0	0	0	0	0	0	0	0	0	0	0	0	0	0	0
19AMR192	2019-01-3305-6	H	Valnesfjord	Conventional	Red clover	0.390723	0	0	0	0	0	0	0	0	0	0	0	0	0	0	0	0	0	0	0	0	0	0	0	0	0	0	0	0	0	0	0	0	0	0	0	0
19AMR193	2019-01-3305-7	H	Valnesfjord	Conventional	Red clover	0.546962	0	0	0	0	0	0	0	0	0	0	0	0	0	0	0	0	0	0	0	0	0	0	0	0	0	0	0	0	0	0	0	0	0	0	0	0
19AMR194	2019-01-3305-8	H	Valnesfjord	Conventional	Red clover	0.237045	0	0	0	0	0	0	0	0	0	0	0	0	0	0	0	0.0707591	0	0	0	0	0	0	0	0	0	0	0	0	0	0	0	0	0	1.08412	0	2
19AMR195	2019-01-3305-9	H	Valnesfjord	Conventional	Red clover	0.255121	0	0	0	0	0	0	0	0	0	0	0	0	0	0	0	0	0	0	0	0	0	0	0	0	0	0	0	0	0	0	0	0	0	0	0	0
19AMR196	2019-01-3305-10	H	Valnesfjord	Conventional	Red clover	0.240589	0	0	0	0	0	0	0	0	0	0	0	0	0	0	0	0.0544379	0	0	0	0	0	0	0	0.00241831	0	0	0	0	0	0	0	0	0	0	0	2
19AMR197	2019-01-3305-11	H	Valnesfjord	Conventional	Red clover	0.339487	0	0	0	0	0	0	0	0	0	0	0	0	0	0	0	0	0	0	0	0	0	0	0	0	0	0	0	0	0	0	0	0	0	0	0	0
19AMR198	2019-01-3305-12	H	Valnesfjord	Conventional	Slug	0.237291	0	0	0	0	0	0	0	0	0	0	0	0	0	0	0	0.0662111	0	0	0	0	0	0	0	0	0	0	0	0	0	0	0	0	0	0	0	1
19AMR199	2019-01-3305-13	H	Valnesfjord	Conventional	Slug	0.122118	2.17437	0	0	1.34043	0	0	0	0	0	0	0	0	0	0	0	0	0	0	0	0	0	0	0	0	0	0	0	0	1.66721	0	0	0	0	0	0	3
19AMR200	2019-01-3305-14	H	Valnesfjord	Conventional	Slug	0.212231	0	0	0	0	0	0	0	0	0	0	0	0	0	0	0	0	0	0	0	0	0	0	0	0	0	0	0	0	0	0	0	0	0	0	0	0
19AMR201	2019-01-3305-15	H	Valnesfjord	Conventional	Slug
19AMR202	2019-01-3305-16	H	Valnesfjord	Conventional	Slug	0.238119	0	0	0	0	0	0	0	0	0	0	0	0	0	0	0	0	0	0	0	0	0	0	0	0	0	0	0	0	0	0	0	0	0	0	0	0
19AMR203	2019-01-3305-17	H	Valnesfjord	Conventional	Slug	0.284028	0	0	0	0	0	0	0	0	0	0	0	0	0	0	0	0	0	0	0	0	0	0	0	0	0	0	0	0	0	0	0	0	0	0	0	0
19AMR204	2019-01-3305-18	H	Valnesfjord	Conventional	Slug	0.318578	0	0	0	0	0	0	0	0	0	0	0	0	0	0	0	0	0	0	0	0	0	0	0	0	0	0	0	0	0	0	0	0	0	0	0	0
19AMR205	2019-01-3305-19	H	Valnesfjord	Conventional	Slug	0.395524	0	0	0	0	0	0	0	0	0	0	0	0	0	0	0	0	0	0	0	0	0	0	0	0	0	0	0	0	0	0	0	0	0	0	0	0
19AMR206	2019-01-3305-20	H	Valnesfjord	Conventional	Slug	0.286651	0	0	0	0	0	0	0	0	0	0	0	0	0	0	0	0	0	0	0	0	0	0	0	0	0	0	0	0	0	0	0	0	0	0	0	0
19AMR207	2019-01-3305-21	H	Valnesfjord	Conventional	Slug	0.306883	0	0	0	0	0	0	0	0	0	0	0	0	0	0	0	0	0	0	0	0	0	0	0	0	0	0	0	0	0	0	0	0	0	0	0	0
19AMR208	2019-01-3305-22	H	Valnesfjord	Conventional	Mice	0.438295	0	0	0	0	0	0	0	0	0	0	0	0	0	0	0	0	0	0	0	0	0	0	0	0	0	0	0	0	0	0	0	0	0	0	0	0
19AMR209	2019-01-3305-23	H	Valnesfjord	Conventional	Mice	0.150748	0	0	0	0	0	0	0	2.7436	0	0	0	0	0	0	0	0.0981631	0	0	0	0	0	0	0	0	0	0	0	0	0	0.223756	0	0	0	0	0	3
19AMR210	2019-01-3305-24	H	Valnesfjord	Conventional	Mice	0.244356	0	0	0	0	0	0	0	0	0	0	0	0	0	0	0	0	0	0	0	0	0	0	0	0	0	0	0	0	0	0	0	0	0	0	0	0
19AMR211	2019-01-3305-25	H	Valnesfjord	Conventional	Mice	0.220062	0	0	0	0.0243599	0	0	0	0	0	0	0	0	0	0	0	0	0	0	0	0	0	0	0	0	0	0	0	0	0	0	0	0	0	0	0	1
19AMR212	2019-01-3305-26	H	Valnesfjord	Conventional	Mice	0.220001	0	0	0	0	0	0	0	0	0	0	0	0	0	0	0	0	0	0	0	0	0	0	0	0	0	0	0	0	0	0	0	0	0	0	0	0
19AMR213	2019-01-3305-27	H	Valnesfjord	Conventional	Mice	0.18023	0	0	0	0.0331053	0	0	0	0	0	0	0	0	0	0	0	0	0	0	0	0	0	0	0	0	0	0	0	0	0	0	0	0	0	0	0	1
19AMR214	2019-01-3305-28	H	Valnesfjord	Conventional	Mice	0.175717	0	0	0	0	0	0	0	0	0	0	0	0	0	0	0	0	0	0	0	0	0	0	0	0	0	0	0	0	0	0	0	0	0	0	0	0
19AMR215	2019-01-3305-29	H	Valnesfjord	Conventional	Mice	0.115113	0	0	0	0	0	0	0	0	0	0	0	0	0	0	0	0.114446	0	0	0	0	0	0	0	0	0	0	0	0	0	0	0	0	0	0	0	1
19AMR216	2019-01-3305-30	H	Valnesfjord	Conventional	Mice	0.255698	0	0	0	0	0	0	0	0	0	0	0	0	0	0	0	0	0	0	0	0	0	0	0	0	0	0	0	0	0	0	0	0	0	0	0	0
19AMR217	2019-01-3305-31		UKJENT	UKJENT	UKJENT	0.248551	0	0	0	0	0	0	0	2.19256	0	0	0	0	0	0	0	0	0	0	0	0	0	0	0	0	0	0	0	0	0	0.1829	0	0	0	0	0	2
19AMR218	2019-01-3309-1	H	Valnesfjord	Uberørt	Soil	0.512219	0	0	0	0	0	0	0	0	0	0	0	0	0	0	0	0	0	0	0	0	0	0	0	0	0	0	0	0	0	0	0	0	0	0	0	0
19AMR219	2019-01-3299-21	H	Valnesfjord	Organic	Slug	0.248345	0	0	0	0	0	0	0	0	0	0	0	0	0	0	0	0	0	0	0	0	0	0	0	0	0	0	1.24145	1.70994	0	0.0957195	0	0	0	0	0	3
19AMR220	2019-60-1780-1	A	Brumunddal	Organic	Earthworm	0.944018	0	0	0	0	0	0	0	0	0	0	0	0	0	0	0	0	0	0	0	0	0	0	0	0	0	0	0	0	0	0	0	0	0	0	0	0
19AMR221	2019-60-1780-2	A	Brumunddal	Organic	Earthworm	0.0780022	0	0	0	0	0	0	0	0	0	0	0	0	0	0	0	0	0	0	0	0	0	0	0	0	0	0	0	0	0	0	0	0	0	0	0	0
19AMR222	2019-60-1780-3	A	Brumunddal	Organic	Earthworm	0.0128842	0	0	0	0.36475	0	0	0	0	0	0	0	0	0	0	0	0	0	0	0	0	0	0	0	0	0	0	0	0	0	0	0	0	0	0	0	1
19AMR223	2019-60-1780-4	A	Brumunddal	Organic	Earthworm	0.0217203	0	0	0	0	0	0	0	0	0	0	0	0	0	0	0	0	0	0	0	0	0	0	0	0	0	0	0	0	0	0	0	0	0	0	0	0
19AMR224	2019-60-1780-5	A	Brumunddal	Organic	Earthworm	0.26525	0	0	0	0	0	0	0	0	0	0	0	0	0	0	0	0	0	0	0	0	0	0	0	0	0	0	0	0	0	0	0	0	0	0	0	0
19AMR225	2019-60-1780-6	A	Brumunddal	Organic	Earthworm	0.129427	0	0	0	0	0	0	0	0	0	0	0	0	0	0	0	0	0	0	0	0	0	0	0	0	0	0	0	0	0	0	0	0	0	0	0	0
19AMR226	2019-60-1780-7	A	Brumunddal	Organic	Earthworm	0.0212877	0	0	0	0	0	0	0	0	0	0	0	0	0	0	0	0	0	0	0	0	0	0	0	0	0	0	0	0	0	0	0	0	0	0.937491	0	1
19AMR227	2019-60-1780-8	A	Brumunddal	Organic	Earthworm	0.184078	0	0	0	0	0	0	0	0	0	0	0	0	0	0	0	0	0	0	0	0	0	0	0	0	0	0	0	0	0	0	0	0	0	0	0	0
19AMR228	2019-60-1780-9	A	Brumunddal	Organic	Earthworm	0.172189	0	0	0	0	0	0	0	0	0	0	0	0	0	0	0	0	0	0	0	0	0	0	0	0	0	0	0	0	0	0	0	0	0	0	0	0
19AMR229	2019-60-1780-10	A	Brumunddal	Organic	Earthworm	0.126959	0	0	0	0	0	0	0	0	0	0	0	0	0	0	0	0	0	0	0	0	0	0	0	0	0	0	0	0	0	0	0	0	0	0	0	0
19AMR230	2019-60-1780-11	A	Brumunddal	Organic	Red clover	0.268987	0	0	0	0	0	0	0	0	0	0	0	0	0	0	0	0	0	0	0	0	0	0	0	0	0	0	0	0	0	0	0	0	0	0	0	0
19AMR231	2019-60-1780-12	A	Brumunddal	Organic	Red clover	0.302799	0	0	0	0	0	0	0	0	0	0	0	0	0	0	0	0	0	0	0	0	0	0	0	0	0	0	0	0	0	0	0	0	0	0	0	0
19AMR232	2019-60-1780-13	A	Brumunddal	Organic	Red clover	0.236992	0	0	0	0	0	0	0	0	0	0	0	0	0	0	0	0	0	0	0	0	0	0	0	0	0	0	0	0	0	0	0	0	0	0	0	0
19AMR233	2019-60-1780-14	A	Brumunddal	Organic	Red clover	0.249609	0	0	0	0	0	0	0	0	0	0	0	0	0	0	0	0	0	0	0	0	0	0	0	0	0	0	0	0	0	0	0	0	0	0	0	0
19AMR234	2019-60-1780-15	A	Brumunddal	Organic	Red clover	0.47036	0	0	0	0	0	0	0	0	0	0	0	0	0	0	0	0	0	0	0	0	0	0	0	0	0	0	0	0	0	0	0	0	0	0	0	0
19AMR235	2019-60-1780-16	A	Brumunddal	Organic	Red clover	0.336955	0	0	0	0	0	0	0	0	0	0	0	0	0	0	0	0	0	0	0	0	0	0	0	0	0	0	0	0	0	0	0	0	0	0	0	0
19AMR236	2019-60-1780-17	A	Brumunddal	Organic	Red clover	0.287165	0	0	0	0	0	0	0	0	0	0	0	0	0	0	0	0	0	0	0	0	0	0	0	0	0	0	0	0	0	0	0	0	0	0	0	0
19AMR237	2019-60-1780-18	A	Brumunddal	Organic	Red clover	0.362894	0	0	0	0	0	0	0	0	0	0	0	0	0	0	0	0.0468129	0	0	0	0	0	0	0	0	0	0	0	0	0	0	0	0	0	0	0	1
19AMR238	2019-60-1780-19	A	Brumunddal	Organic	Red clover	0.348248	0	0	0	0	0	0	0	0	0	0	0	0	0	0	0	0	0	0	0	0	0	0	0	0	0	0	0	0	0	0	0	0	0	0	0	0
19AMR239	2019-60-1780-20	A	Brumunddal	Organic	Red clover	0.319441	0.479398	0	0	0.309848	0	0	0	0	0	0	0	0	0	0	0	0	0	0	0	0	0	0	0	0	0	0	0	0	0.378802	0	0	0	0.495182	0	0	4
19AMR240	2019-60-1780-21	A	Brumunddal	Organic	Soil	0.278816	0	0	0	0	0	0	0	0	0	0	0	0	0	0	0	0	0	0	0	0	0	0	0	0	0	0	0	0	0	0	0	0	0	1.24081	0	1
19AMR241	2019-60-1781-1	A	Brumunddal	Remote	Soil	0.0426196	0	0	0	0	0	0	0	0	0	0	0	0.36721	0	0	0	0	0	0	0	0	0	0	0	0	0	0	0	0	0.308021	0	0	0	0	0	0	2
19AMR242	2019-60-1782-1	A	Brumunddal	Conventional	Earthworm	0.124915	0	0	0	0	0	0	0	0	0	0	0	0	0	0	0	0	0	0	0	0	0	0	0	0	0	0	0	0	0	0	0	0	0	0	0	0
19AMR243	2019-60-1782-2	A	Brumunddal	Conventional	Earthworm	0.00865427	0	0	0	0	0	0	0	0	0	0	0	0	0	0	0	0	0	0	0	0	0	0	0	0	0	0	0	0	0	0	0	0	0	0	0	0
19AMR244	2019-60-1782-3	A	Brumunddal	Conventional	Earthworm	0.187704	0	0	0	0	0	0	0	0	0	0	0	0	0	0	0	0	0	0	0	0	0	0	0	0	0	0	0	0	0	0	0	0	0	0	0	0
19AMR245	2019-60-1782-4	A	Brumunddal	Conventional	Earthworm	0.116402	0	0	0	0	0	0	0	0	0	0	0	0	0	0	0	0.195435	0	0	0	0	0	0	0	0	0	0	0	0	0	0	0	0	0	2.81926	0	2
19AMR246	2019-60-1782-5	A	Brumunddal	Conventional	Earthworm	0.0738824	0	0	0	0	0	0	0	0	0	0	0	0	0	0	0	0	0	0	0	0	0	0	0.437621	0	0	0	0	0	0	0	0	0	0	0	0	1
19AMR247	2019-60-1782-6	A	Brumunddal	Conventional	Earthworm	0.046827	0	0	0	0	0	0	0	0	0	0	0	0	0	0	0	0	0	0	0	0	0	0	0	0	0	0	0	0	0	0	0	0	0	0	0	0
19AMR248	2019-60-1782-7	A	Brumunddal	Conventional	Earthworm	0.0606943	0	0	0	0	0	0	0	0	0	0	0	0	0	0	0	0	0	0	0	0	0	0	0	0	0	0	0	0	0	0	0	0	0	0	0	0
19AMR249	2019-60-1782-8	A	Brumunddal	Conventional	Earthworm	0.0573235	0	0	0	0	0	0	0	0	0	0	0	0	0	0	0	0	0	0	0	0	0	0	0	0	0	0	0	0	0	0	0	0	0	0	0	0
19AMR250	2019-60-1782-9	A	Brumunddal	Conventional	Earthworm	0.22532	0	0	0	0	0	0	0	0	0	0	0	0	0	0	0	0	0	0	0	0	0	0	0	0	0	0	0	0	0	0	0	0	0	0	0	0
19AMR251	2019-60-1782-10	A	Brumunddal	Conventional	Earthworm	0.291491	0.0939109	0	0	0	0	0	0	0	0	0	0	0	0	0	0	0	0	0	0	0	0	0	0	0	0	0	0	0	0	0	0	0	0	0	0	1
19AMR252	2019-60-1782-11	A	Brumunddal	Conventional	Red clover	0.276341	0	0	0	0	0	0	0	0	0	0	0	0	0	0	0	0	0	0	0	0	0	0	0	0	0	0	0	0	0	0	0	0	0	0	0	0
19AMR253	2019-60-1782-12	A	Brumunddal	Conventional	Red clover	0.272768	0	0	0	0	0	0	0	0	0	0	0	0	0	0	0	0	0	0	0	0	0	0	0	0	0	0	0	0	0	0	0	0	0	0	0	1
19AMR254	2019-60-1782-13	A	Brumunddal	Conventional	Red clover	0.298838	0	0	0	0	0	0	0	0	0	0	0	0	0	0	0	0	0	0	0	0	0	0	0	0	0	0	0	0	0	0	0	0	0	0	0	0
19AMR255	2019-60-1782-14	A	Brumunddal	Conventional	Red clover	0.278583	0	0	0	0	0	0	0	0	0	0	0	0	0	0	0	0	0	0	0	0	0	0	0	0.00193251	0	0	0	0	0	0	0	0	0	0	0	1
19AMR256	2019-60-1782-15	A	Brumunddal	Conventional	Red clover	0.225419	0	0	0	0	0	0	0	0	0	0	0	0	0	0	0	0	0	0	0	0	0	0	0	0	0	0	0	0	0	0	0	0	0	2.2023	0	1
19AMR257	2019-60-1782-16	A	Brumunddal	Conventional	Red clover	0.185704	0	0	0	0	0	0	0	0	0	0	0	0	0	0	0	0.100236	0.00507159	0	0	0	0	0	0	0	0	0	0	0	0	0	0	0	0	1.64106	0	3
19AMR258	2019-60-1782-17	A	Brumunddal	Conventional	Red clover	0.275562	0	0	0	0	0	0	0	0	0	0	0	0	0	0	0	0	0	0	0	0	0	0	0	0	0	0	0	0	0	0	0	0	0	0.072357	0	1
19AMR259	2019-60-1782-18	A	Brumunddal	Conventional	Red clover	0.291179	0	0	0	0	0	0	0	0	0	0	0	0	0	0	0	0	0	0	0	0	0	0	0	0	0	0	0	0	0	0	0	0	0	0	0	0
19AMR260	2019-60-1782-19	A	Brumunddal	Conventional	Red clover	0.227549	0	0	0	0	0	0	0	0	0	0	0	0	0	0	0	0	0	0	0	0	0	0	0	0	0	0	0	0	0	0	0	0	0	0	0	0
19AMR261	2019-60-1782-20	A	Brumunddal	Conventional	Red clover	0.274284	0	0	0	0	0	0	0	0	0	0	0	0	0	0	0	0	0	0	0	0	0	0	0	0	0	0	0	0	0	0	0	0	0	0	0	0
19AMR262	2019-60-1782-21	A	Brumunddal	Conventional	Soil	0.0130013	0	0	0	0	0	0	0	0	0	0	0	0	0	0	0	0	0	0	0	0	0	0	0	0	0	0	0	0	0	0	0	0	0	1.9514	0	1
19AMR263	2019-60-1860-1	D	Klepp	Organic	Mice	1.06545	0	0	0	0	0	0	0	0	0	0	0	0	0	0	0	0.0120398	0	0	0	0	0	0	0	0	0	0	0	0	0	0	0	0	0	0	0	1
19AMR264	2019-60-1860-2	D	Klepp	Organic	Mice	1.07736	0	0	0	0	0	0	0	0	0	0	0	0	0	0	0	0	0	0	0	0	0	0	0	0	0	0	0	0	0	0	0	0	0	0	0	0
19AMR265	2019-60-1860-3	D	Klepp	Organic	Mice	0.939863	0	0	0	0	0	0	0	0	0	0	0	0	0	0	0	0	0	0	0	0	0	0	0	0	0	0	0	0	0	0	0	0	0	0	0	0
19AMR266	2019-60-1860-4	D	Klepp	Organic	Mice	0.946327	0	0	0	0	0	0	0	0	0	0	0	0	0	0	0	0	0	0	0	0	0	0	0	0	0	0	0	0	0	0	0	0	0	0	0	0
19AMR267	2019-60-1860-5	D	Klepp	Organic	Mice	0.379943	0	0	0	0	0	0	0	0	0	0	0	0	0	0	0	0	0	0	0	0	0	0	0	0	0	0	0	0	0	0	0	0	0	0.0903165	0	1
19AMR268	2019-60-1860-6	D	Klepp	Organic	Mice	0.909098	0	0	0	0	0	0	0	0	0	0	0	0	0	0	0	0	0	0	0	0	0	0	0	0	0	0	0	0	0	0	0	0	0	0	0	0
19AMR269	2019-60-1860-7	D	Klepp	Organic	Mice	1.00867	0	0	0	0	0	0	0	0	0	0	0	0	0	0	0	0	0	0	0	0	0	0	0	0	0	0	0	0	0	0	0	0	0	0	0	0
19AMR270	2019-60-1860-8	D	Klepp	Organic	Mice	0.421058	0	0	0	0	0	0	0	0	0	0	0	0	0	0	0	0	0	0	0	0	0	0	0	0	0	0	0	0	0	0	0	0	0	0	0	0
19AMR271	2019-60-1860-9	D	Klepp	Organic	Mice	1.03192	0	0	0	0.00510332	0	0	0	0	0	0	0	0	0	0	0	0	0	0	0	0	0	0	0	0	0	0	0	0	0	0	0	0	0	0	0	1
19AMR272	2019-60-1860-10	D	Klepp	Organic	Mice	1.00863	0	0	0	0	0	0	0	0	0	0	0	0	0	0	0	0	0	0	0	0	0	0	0	0	0	0	0	0	0	0	0	0	0	0	0	0
19AMR273	2019-60-1860-11	D	Klepp	Organic	Slug	0.440443	0	0	0	0	0	0	0	0	0	0	0	0	0	0	0	0	0	0	0	0	0	0	0	0	0	0	0	0	0	0	0	0	0	0	0	0
19AMR274	2019-60-1860-12	D	Klepp	Organic	Slug	0.336599	0	0	0	0	0	0	0	0	0	0	0	0	0	0	0	0	0	0	0	0	0	0	0	0	0	0	0	0	0	0	0	0	0	0	0	0
19AMR275	2019-60-1860-13	D	Klepp	Organic	Slug	0.436393	0	0	0	0	0	0	0	0	0	0	0	0	0	0	0	0	0	0	0	0	0	0	0	0	0	0	0	0	0	0	0	0	0	0	0	0
19AMR276	2019-60-1860-14	D	Klepp	Organic	Slug	0.895998	0	0	0	0.0208047	0.0731337	0	0	0	0	0	0	0	0	0	0	0	0	0	0	0	0	0	0	0	0	0	0	0	0	0	0	0	0	0.0250313	0	3
19AMR277	2019-60-1860-15	D	Klepp	Organic	Slug	0.38357	0	0	0	0	0	0	0.0364822	0	0	0	0	0	0	0	0	0	0	0	0	0	0	0	0	0	0	0	0	0	0	0	0	0	0	0	0	1
19AMR278	2019-60-1860-16	D	Klepp	Organic	Slug	0.373356	0	0	0	0	0	0	0	0	0	0	0	0	0	0	0	0	0	0	0	0	0	0	0	0	0	0	0	0	0	0	0	0	0	0	0	0
19AMR279	2019-60-1860-17	D	Klepp	Organic	Slug	0.358744	0	0	0	0	0	0	0	0	0	0	0	0	0	0	0	0	0	0	0	0	0	0	0	0	0	0	0	0	0	0	0	0	0	0	0	0
19AMR280	2019-60-1860-18	D	Klepp	Organic	Slug	0.402391	0	0	0	0	0	0	0	0	0	0	0	0	0	0	0	0	0	0	0	0	0	0	0	0	0	0	0	0	0	0	0	0	0	0	0	0
19AMR281	2019-60-1860-19	D	Klepp	Organic	Slug	0.439958	0	0	0	0.230351	0	0	0	0	0	0	0	0	0	0	0	0	0	0	0	0	0	0	0	0	0	0	0	0	0	0	0	0	0	0.554838	0	2
19AMR282	2019-60-1860-20	D	Klepp	Organic	Slug	0.921708	1.96536	0	0	0.0308479	0	0	0	0	0	0	0	3.68089	0	0	0	0	0	0	0	0	0	0	0	0	0	0	2.23573	2.14124	0	2.46478	0	1.54724	0	0.0228967	0	8
19AMR283	2019-60-1860-21	D	Klepp	Organic	Red clover	0.233896	0	0	0	0	0	0	0	0	0	0	0	0	0	0	0	0	0	0	0	0	0	0	0	0	0	0	0	0	0	0	0	0	0	0	0	0
19AMR284	2019-60-1860-22	D	Klepp	Organic	Red clover	0.235229	0	0	0	0	0	0	0	0	0	0	0	0.0727384	0	0	0	0	0	0	0	0	0	0	0	0	0	0	0	0	0	0.0453768	0	0	0	0	0	2
19AMR285	2019-60-1860-23	D	Klepp	Organic	Red clover	0.151214	0	0	0	0	0	0	0	0	0	0	0	0	0	0	0	0	0	0	0	0	0	0	0	0	0	0	0	0	0	0	0	0	0	0	0	0
19AMR286	2019-60-1860-24	D	Klepp	Organic	Red clover	0.931905	0	0	0	0.00913009	0	0	0	0	0	0	0	0	0	0	0	0	0	0	0	0	0	0	0	0	0	0	0	0	0	0	0	0	0	0	0	1
19AMR287	2019-60-1860-25	D	Klepp	Organic	Red clover	0.141504	0	0	0	0	0	0	0	0	0	0	0	0	0	0	0	0	0	0	0	0	0	0	0	0	0	0	0	0	0	0	0	0	0	0	0	0
19AMR288	2019-60-1860-26	D	Klepp	Organic	Red clover	0.149294	0	0	1.26271	0	0	0	0	0	0	0	0	0	0	0	0	0.0811354	0	0	0	0	0	0	0	0	0	0	1.63876	2.29346	0	0	0	0	0	0	0	4
19AMR289	2019-60-1860-27	D	Klepp	Organic	Red clover	0.161153	0	0	0	0	0	0	0	0	0	0	0	0	0	0	0	0	0	0	0	0	0	0	0	0	0	0	0	0	0	0	0	0	0	0	0	0
19AMR290	2019-60-1860-28	D	Klepp	Organic	Red clover	0.026423	0	0	0	0	0	0	0	0	0	0	0	0	0	0	0	0.884033	0	0	0	0	0	0	0	0	0	0	0	0	0	0	0	0	0	0	0	1
19AMR291	2019-60-1860-29	D	Klepp	Organic	Red clover	0.228845	0	0	0	0	0	0	0	0	0	0	0	0	0	0	0	0	0	0	0	0	0	0	0	0	0	0	0	0	0	0	0	0	0	0	0	0
19AMR292	2019-60-1860-30	D	Klepp	Organic	Red clover	0.233166	0	0	0	0	0	0	0	0	0	0	0	0	0	0	0	0	0	0	0	0	0	0	0	0	0	0	0	0	0	0	0	0	0	0	0	0
19AMR293	2019-60-1860-31	D	Klepp	Organic	Soil	0.249787	0	0	0	0.0214251	0	0	0	0	0	0	0	0	0	0	0	0	0	0	0	0	0	0	0	0	0	0	0	0	0	0	0	0	0	0.302121	0	2
19AMR294	2019-60-1861-1	D	Klepp	Conventional	Mice	1.02811	0	0.00613257	0	0	0	0	0	0	0	0	0	0	0	0	0	0.0430465	0.00230847	0	0	0	0	0	0.0274905	0	0	0	0	0	0	0	0	0	0	0	0	4
19AMR295	2019-60-1861-2	D	Klepp	Conventional	Mice	0.987712	0	0	0	0	0	0.0508654	0	0	0	0	0	0	0	0	0	0	0	0	0	0	0	0	0	0	0	0	0	0	0	0	0	0	0	0	0	1
19AMR296	2019-60-1861-3	D	Klepp	Conventional	Earthworm	0.037252	0	0	0	0	0	0	0	0	0	0	0	0	0	0	0	0.618394	0.0351818	0	0	0	0	0	0	0	0	0	0	0	0	0	0	0	0	0	0	2
19AMR297	2019-60-1861-4	D	Klepp	Conventional	Earthworm	0.069487	0	0	0	0	0	0	0	0	0	0	0	0	0	0	0	0	0	0	0	0	0	0	0	0	0	0	0	0	0	0	0	0	0	0	0	0
19AMR298	2019-60-1861-5	D	Klepp	Conventional	Earthworm	0.141997	0	0	0	0	0	0	0	0	0	0	0	0	0	0	0	0.0875273	0	0	0	0	0	0	0	0	0	0	0	0	0	0	0	0	0	0.145302	0	2
19AMR299	2019-60-1861-6	D	Klepp	Conventional	Earthworm	0.186934	0	0	0	0.0290417	0	0	0	0	0	0	0	0	0	0	0	0	0	0	0	0	0	0	0	0	0	0	0	0	0	0	0	0	0	0	0	1
19AMR300	2019-60-1861-7	D	Klepp	Conventional	Earthworm	0.177976	0	0	0	0	0	0	0	0	0	0	0	0	0	0	0	0	0	0	0	0	0	0	0	0	0	0	0	0	0	0	0	0	0	0	0	0
19AMR301	2019-60-1861-8	D	Klepp	Conventional	Earthworm	0.133087	0	0	0	0	0	0	0	0	0	0	0	0	0	0	0	0	0	0	0	0	0	0	0	0	0	0	0	0	0	0	0	0	0	0	0	0
19AMR302	2019-60-1861-9	D	Klepp	Conventional	Earthworm	0.0453488	0	0	0	0	0	0	0	0	0	0	0	0	0	0	0	0	0.221744	0	0	0	0	0	0	0	0	0	0	0	0	0	0	0	0	0	0	1
19AMR303	2019-60-1861-10	D	Klepp	Conventional	Earthworm	0.175294	0	0	0	0.0294508	0	0	0	0	0	0	0	0	0	0	0	0	0	0	0	0	0	0	0	0	0	0	0	0	0	0	0	0	0	0	0	1
19AMR304	2019-60-1861-11	D	Klepp	Conventional	Slug	0.190869	0	0	0	0	0	0	0	0	0	0	0	0	0	0	0	0	0	0	0	0	0	0	0	0	0	0	0	0	0	0	0	0	0	0	0	0
19AMR305	2019-60-1861-12	D	Klepp	Conventional	Slug	0.237485	0	0	0	0	0	0	0	0	0	0	0	0	0	0	0	0	0	0	0	0	0	0	0	0	0	0	0	0	0	0	0	0	0	0	0	0
19AMR306	2019-60-1861-13	D	Klepp	Conventional	Slug	0.250194	0	0	0	0	0	0	0	0	0	0	0	0	0	0	0	0	0	0	0	0	0	0	0	0	0	0	0	0	0	0	0	0	0	0	0	0
19AMR307	2019-60-1861-14	D	Klepp	Conventional	Slug	0.189529	0	0	0	0	0	0	0	0	0	0	0	0	0	0	0	0	0	0	0	0	0	0	0	0	0	0	0	0	0	0	0	0	0	0	0	0
19AMR308	2019-60-1861-15	D	Klepp	Conventional	Slug	0.161997	0	0	0	0	0	0	0	0	0	0	0	0	0	0	0	0	0	0	0	0	0	0	0	0	0	0	0	0	0	0	0	0	0	0	0	0
19AMR309	2019-60-1861-16	D	Klepp	Conventional	Slug	0.350011	0	0	0	0	0	0	0	0	0	0	0	0	0	0	0	0	0	0	0	0	0	0	0	0	0	0	0	0	0	0	0	0	0	0	0	0
19AMR310	2019-60-1861-17	D	Klepp	Conventional	Slug	0.273846	0	0	0	0	0	0	0	0	0	0	0	0	0	0	0	0	0	0	0	0	0	0	0	0	0	0	0	0	0	0	0	0	0	0	0	0
19AMR311	2019-60-1861-18	D	Klepp	Conventional	Slug	0.302325	0	0	0	0	0	0	0	0	0	0	0	0	0	0	0	0	0	0	0	0	0	0	0	0	0	0	0	0	0	0	0	0	0	0	0	0
19AMR312	2019-60-1861-19	D	Klepp	Conventional	Slug	0.0175149	0	0	0	0	0	0	0	0	0	0	0	0	0	0	0	0	0	0	0	0	0	0	0	0	0	0	0	0	0	0	0	0	0	0	0	0
19AMR313	2019-60-1861-20	D	Klepp	Conventional	Slug	0.396113	0	0	0	0	0	0	0	0	0	0	0	0	0	0	0	0	0	0	0	0	0	0	0	0	0	0	0	0	0	0	0	0	0	0	0	0
19AMR314	2019-60-1861-21	D	Klepp	Conventional	Red clover	0.343313	0	0	0	0	0	0	0	0	0	0	0	0	0	0	0	0	0	0	0	0	0	0	0	0	0	0	0	0	0	0	0	0	0	0	0	0
19AMR315	2019-60-1861-22	D	Klepp	Conventional	Red clover	0.259371	0	0	0	0	0	0	0	0	0	0	0	0	0	0	0	0	0	0	0	0	0	0	0	0	0	0	0	0	0	0	0	0	0	0	0	0
19AMR316	2019-60-1861-23	D	Klepp	Conventional	Red clover	0.239243	0	0	0	0	0	0	0	0	0	0	0	0	0	0	0	0	0	0	0	0	0	0	0	0	0	0	0	0	0	0	0	0	0	0	0	0
19AMR317	2019-60-1861-24	D	Klepp	Conventional	Red clover	0.27238	0	0	0	0	0	0	0	0	0	0	0	0	0	0	0	0	0	0	0	0	0	0	0.140774	0	0	0	0	0	0	0	0	0	0	0	0	1
19AMR318	2019-60-1861-25	D	Klepp	Conventional	Red clover	0.231488	0	0	0	0.0754914	0	0	0	0	0	0	0	0	0	0	0	0	0	0	0	0	0	0	0	0	0	0	0	0	0	0	0	0	0	0	0	1
19AMR319	2019-60-1861-26	D	Klepp	Conventional	Red clover	0.334533	0	0	0	0	0	0	0	0	0	0	0	0	0	0	0	0	0	0	0	0	0	0	0.100439	0	0	0	0	0	0	0	0	0	0	0	0	1
19AMR320	2019-60-1861-27	D	Klepp	Conventional	Red clover	0.243709	0	0	0	0	0	0	0	0	0	0	0	0	0	0	0	0	0	0	0	0	0	0	0	0	0	0	0	0	0	0	0	0	0	0	0	0
19AMR321	2019-60-1861-28	D	Klepp	Conventional	Red clover	0.358413	0	0	0	0	0	0	0	0	0	0	0	0	0	0	0	0	0	0	0	0	0	0	0	0	0	0	0	0	0	0	0	0	0	0	0	0
19AMR322	2019-60-1861-29	D	Klepp	Conventional	Red clover	0.320862	0	0	0	0	0	0	0	0	0	0	0	0	0	0	0	0	0	0	0	0	0	0	0	0	0	0	0	0	0	0	0	0	0	0	0	0
19AMR323	2019-60-1861-30	D	Klepp	Conventional	Red clover	0.37516	0	0	0	0	0	0	0	0	0	0	0	0	0	0	0	0	0	0	0	0	0	0	0	0	0	0	0	0	0	0	0	0	0	0	0	0
19AMR324	2019-60-1861-31	D	Klepp	Conventional	Soil	0.0379142	0	0	0	0	0	0	0	0	0	0	0	0	0	0	0	0	0.057659	0	0	0	0	0	0	0	0	0	0	0	0	0	0	0	0	7.70274	0	2
19AMR325	2019-60-1862-1	D	Klepp	Remote	Soil	0.137488	0	0	0	0	0	0	0	0	0	0	0	0	0	0	0	0	0	0	0	0	0	0	0	0	0	0	0	0	0	0	0	0	0	0	0	0
19AMR326	2019-60-2006-1	H	Valnesfjord	Organic	Earthworm	0.162135	0	0	0	0	0	0	0	0	0	0	0	0	0	0	0	0	0	0	0	0	0	0	0	0	0	0	0	0	0	0	0	0	0	0.213092	0	1
19AMR327	2019-60-2006-2	H	Valnesfjord	Organic	Earthworm	0.131282	0	0	0	0	0	0	0	0	0	0	0	0	0	0	0	0	0	0	0	0	0	0	0	0	0	0	0	0	0	0	0	0	0	0	0	0
19AMR328	2019-60-2006-3	H	Valnesfjord	Organic	Earthworm	0.361402	0	0	0	0	0	0	0	0	0	0	0	0	0	0	0	0	0	0	0	0	0	0	0	0	0	0	0	0	0	0	0	0	0	0	0	0
19AMR329	2019-60-2006-4	H	Valnesfjord	Organic	Earthworm	0.0171432	0	0	0	0	0	0	0	0	0	0	0	0	0	0	0	0	0	0	0	0	0	0	0	0	0	0	0	0	0	0	0	0	0	0	0	0
19AMR330	2019-60-2006-5	H	Valnesfjord	Organic	Earthworm	0.148167	0	0	0	0	0	0	0	0	0	0	0	0	0	0	0	0	0	0	0	0	0	0	0	0	0	0	0	0	0	0	0	0	0	0	0	0
19AMR331	2019-60-2006-6	H	Valnesfjord	Organic	Earthworm	0.414189	0	0	0	0	0	0	0	0	0	0	0	0	0	0	0	0	0	0	0	0	0	0	0	0	0	0	0	0	0	0	0	0	0	0	0	0
19AMR332	2019-60-2006-7	H	Valnesfjord	Organic	Earthworm	0.0908192	0	0	0	0	0	0	0	0	0	0	0	0	0	0	0	0	0	0	0	0	0	0	0	0	0	0	0	0	0	0	0	0	0	0	0	0
19AMR333	2019-60-2006-8	H	Valnesfjord	Organic	Earthworm	0.0557795	0	0	0	0	0	0	0	0	0	0	0	0	0	0	0	0	0	0	0	0	0	0	0	0	0	0	0	0	0	0	0	0	0	0	0	0
19AMR334	2019-60-2006-9	H	Valnesfjord	Organic	Earthworm	0.210368	0	0	0	0	0	0	0	0	0	0	0	0	0	0	0	0	0	0	0	0	0	0	0	0	0	0	0	0	0	0	0	0	0	0	0	0
19AMR335	2019-60-2006-10	H	Valnesfjord	Organic	Earthworm	0.200377	0	0	0	0	0	0	0	0	0	0	0	0	0	0	0	0	0	0	0	0	0	0	0	0	0	0	0	0	0	0	0	0	0	0	0	0
19AMR336	2019-60-2006-11	H	Valnesfjord	Organic	Slug	0.107676	0	0	0	0	0	0	0	0	0	0	0	0	0	0	0	0	0	0	0	0	0	0	0	0	0	0	0	0	0	0	0	0	0	0	0	0
19AMR337	2019-60-2006-12	H	Valnesfjord	Organic	Slug	0.278198	0	0	0	0	0	0	0	0	0	0	0	0	0	0	0	0	0	0	0	0	0	0	0	0	0	0	0	0	0	0	0	0	0	0	0	0
19AMR338	2019-60-2006-13	H	Valnesfjord	Organic	Slug	0.262815	0	0	0	0	0	0	0	0	0	0	0	0	0	0	0	0	0	0	0	0	0	0	0	0	0	0	0	0	0	0	0	0	0	0	0	0
19AMR339	2019-60-2006-14	H	Valnesfjord	Organic	Slug	0.380511	0	0	0	0	0	0	0	0	0	0	0	0	0	0	0	0	0	0	0	0	0	0	0	0	0	0	0	0	0	0	0	0	0	0	0	0
19AMR340	2019-60-2006-15	H	Valnesfjord	Organic	Red clover	0.432194	0	0	0	0	0	0	0	0	0	0	0	0	0	0	0	0	0	0	0	0	0	0	0	0	0	0	0	0	0	0	0	0	0	0	0	0
19AMR341	2019-60-2006-16	H	Valnesfjord	Organic	Red clover	0.36022	0	0	0	0	0	0	0	0	0	0	0	0	0	0	0	0	0	0	0	0	0	0	0	0	0	0	0	0	0	0	0	0	0	0	0	0
19AMR342	2019-60-2006-17	H	Valnesfjord	Organic	Red clover	0.421827	0	0	0	0	0	0	0	0	0	0	0	0	0	0	0	0.0805573	0	0	0	0	0	0	0	0	0	0	0	0	0	0	0	0	0	0	0	2
19AMR343	2019-60-2006-18	H	Valnesfjord	Organic	Red clover	0.419316	0	0	0	0	0	0	0	0	0	0	0	0	0	0	0	0	0	0	0	0	0	0	0	0	0	0	0	0	0	0	0	0	0	0	0	0
19AMR344	2019-60-2006-19	H	Valnesfjord	Organic	Red clover	0.372227	0	0	0	0	0	0	0	0	0	0	0	0	0	0	0	0	0	0	0	0	0	0	0	0	0	0	0	0	0	0	0	0	0	0	0	0
19AMR345	2019-60-2006-20	H	Valnesfjord	Organic	Soil	0.0159373	0	0	0	0	0	0	0	0	0	0	0	0	0	0	0	0	0	0	0	0	0	0	0	0	0	0	0	0	0	0	0	0	0	0	0	0
19AMR346	2019-60-2007-1	H	Valnesfjord	Conventional	Earthworm	0.3415	0	0	0	0	0	0	0	0	0	0	0	0	0	0	0	0	0	0	0	0	0	0	0	0	0	0	0	0	0	0	0	0	0	0	0	0
19AMR347	2019-60-2007-2	H	Valnesfjord	Conventional	Earthworm	0.0110375	0	0	0	0	0	0	0	0	0	0	0	0	0	0	0	0	0	0	0	0	0	0	0	0	0	0	0	0	0	0	0	0	0	0	0	0
19AMR348	2019-60-2007-3	H	Valnesfjord	Conventional	Earthworm	0.0237285	0	0	0	0	0	0	0	0	0	0	0	0	0	0	0	0.952206	0	0	0	0	0	0	0	0	0	0	0	0	0	0	0	0	0	0	0	1
19AMR349	2019-60-2007-4	H	Valnesfjord	Conventional	Earthworm	0	0	0	0	0	0	0	0	0	0	0	0	0	0	0	0	0	0	0	0	0	0	0	0	0	0	0	0	0	0	0	0	0	0	0	0	0
19AMR350	2019-60-2007-5	H	Valnesfjord	Conventional	Earthworm	0.00289628	0	0	0	0	0	0	0	0	0	0	0	0	0	0	0	4.74731	0	0	0	0	0	0	0	0	0	0	0	0	0	0	0	0	0	0	0	1
19AMR351	2019-60-2007-6	H	Valnesfjord	Conventional	Earthworm	0.012217	0	0	0	0	0	0	0	0	0	0	0	0	0	0	0	0	0	0	0	0	0	0	0	0	0	0	0	0	0	0	0	0	0	0	0	0
19AMR352	2019-60-2007-7	H	Valnesfjord	Conventional	Earthworm	0.00198198	0	0	0	0	0	0	0	0	0	0	0	0	0	0	0	0	0	0	0	0	0	0	0	0	0	0	0	0	0	0	0	0	0	0	0	0
19AMR353	2019-60-2007-8	H	Valnesfjord	Conventional	Earthworm	0.00248325	0	0	0	0	0	0	0	0	0	0	0	0	0	0	0	0	0	0	0	0	0	0	0	0	0	0	0	0	0	0	0	0	0	0	0	0
19AMR354	2019-60-2007-9	H	Valnesfjord	Conventional	Earthworm	0.0386242	0	0	0	0.154713	0	0	0	0	0	0	0	0	0	0	0	0	0	0	0	0	0	0	0	0	0	0	0	0	0	0	0	0	0	0	0	1
19AMR355	2019-60-2007-10	H	Valnesfjord	Conventional	Earthworm	0	0	0	0	0	0	0	0	0	0	0	0	0	0	0	0	0	0	0	0	0	0	0	0	0	0	0	0	0	0	0	0	0	0	0	0	0
19AMR356	2019-60-2007-11	H	Valnesfjord	Conventional	Slug	0.245075	0	0	0	0	0	0	0	0	0	0	0	0	0	0	0	0	0	0	0	0	0	0	0	0	0	0	0	0	0	0	0	0	0	0	0	0
19AMR357	2019-60-2007-12	H	Valnesfjord	Conventional	Slug	0.146248	0	0	0	0	0	0	0	0	0	0	0	0	0	0	0	0	0	0	0	0	0	0	0	0	0	0	0	0	0	0	0	0	0	0	0	0
19AMR358	2019-60-2007-13	H	Valnesfjord	Conventional	Slug	0.154955	0	0	0	0	0	0	0	0	0	0	0	0	0	0	0	0	0	0	0	0	0	0	0	0	0	0	0	0	0	0	0	0	0	0	0	0
19AMR359	2019-60-2007-14	H	Valnesfjord	Conventional	Slug	0.105876	0	0	0	0	0	0	0	0	0	0	0	0	0	0	0	0.15604	0	0	0	0	0	0	0	0	0	0	0	0	0	0	0	0	0	0	0	1
19AMR360	2019-60-2007-15	H	Valnesfjord	Conventional	Slug	0.329054	0	0	0	0	0	0	0	0	0	0	0	0	0	0	0	0	0	0	0	0	0	0	0	0	0	0	0	0	0	0	0	0	0	0	0	0
19AMR361	2019-60-2007-16	H	Valnesfjord	Conventional	Slug	0.128009	0	0	0	0	0	0	0	0	0	0	0	0	0	0	0	0	0	0	0	0	0	0	0	0	0	0	0	0	0	0	0	0	0	0	0	0
19AMR362	2019-60-2007-17	H	Valnesfjord	Conventional	Slug	0.236253	0	0	0	0	0	0	0	0	0	0	0	0	0	0	0	0	0	0	0	0	0	0	0	0	0	0	0	0	0	0	0	0	0	0	0	0
19AMR363	2019-60-2007-18	H	Valnesfjord	Conventional	Slug	0.206867	0	0	0	0	0	0	0	0	0	0	0	0	0	0	0	0.0586446	0	0	0	0	0	0	0	0	0	0	0	0	0	0	0	0	0	0	0	1
19AMR364	2019-60-2007-19	H	Valnesfjord	Conventional	Slug	0.512629	0	0	0	0	0	0	0	0	0	0	0	0	0	0	0	0	0	0	0	0	0	0	0	0	0	0	0	0	0	0	0	0	0	0	0	0
19AMR365	2019-60-2007-20	H	Valnesfjord	Conventional	Slug	0.239075	0	0	0	0	0	0	0	0	0	0	0	0	0	0	0	0	0	0	0	0	0	0	0	0	0	0	0	0	0	0	0	0	0	0	0	0
19AMR366	2019-60-2007-21	H	Valnesfjord	Conventional	Red clover	0.409313	0	0	0	0	0	0	0	0	0	0	0	0	0	0	0	0	0	0	0	0	0	0	0	0	0	0	0	0	0	0	0	0	0	0	0	0
19AMR367	2019-60-2007-22	H	Valnesfjord	Conventional	Red clover	0.360184	0	0	0	0	0	0	0	0	0	0	0	0	0	0	0	0	0	0	0	0	0	0	0	0	0	0	0	0	0	0	0	0	0	0	0	0
19AMR368	2019-60-2007-23	H	Valnesfjord	Conventional	Red clover	0.234238	0	0	0	0	0	0	0	0	0	0	0	0	0	0	0	0	0	0	0	0	0	0	0	0	0	0	0	0	0	0	0	0	0	0	0	0
19AMR369	2019-60-2007-24	H	Valnesfjord	Conventional	Red clover	0.372105	0	0	0	0	0	0	0	0	0	0	0	0	0	0	0	0	0	0	0	0	0	0	0	0	0	0	0	0	0	0	0	0	0	0	0	0
19AMR370	2019-60-2007-25	H	Valnesfjord	Conventional	Red clover	0.217716	0	0	0	0	0	0	0	0	0	0	0	0	0	0	0	0	0	0	0	0	0	0	0	0	0	0	0	0	0	0	0	0	0	0	0	0
19AMR371	2019-60-2007-26	H	Valnesfjord	Conventional	Soil	0.00809549	0	0	0	0	0	0	0	0	0	0	0	0	0	0	0	0	0	0	0	0	0	0	0	0	0	0	0	0	0	0	0	0	0	0	0	0
19AMR372	2019-60-2008-1	H	Valnesfjord	Remote	Soil	0	0	0	0	0	0	0	0	0	0	0	0	0	0	0	0	0	0	0	0	0	0	0	0	0	0	0	0	0	0	0	0	0	0	0	0	0
19AMR373	2019-60-2007-27	H	Valnesfjord	Conventional	Mice	0.138043	0	0	0	0	0	0	0	0	0	0	0	0	0	0	0	0	0	0	0	0	0	0	0	0	0	0	0	0	0	0	0	0	0	0	0	0
21AMR109	2019-01-2172-1	B	Ås	Organic	Red clover	1.1381	0	0	0	0	0	0	0	0	0	0	0	0	0	0	0	0	0	0	0	0	0	0	0	0	0.0121096	0	0	0	0	0	0	0	0	0	0	1
21AMR110	2019-01-2172-2	B	Ås	Organic	Red clover	0.855104	0	0	0	0	0	0	0	0	0	0	0	0	0	0	0	0	0	0	0	0	0	0	0	0	0.0122562	0	0	0	0	0	0	0	0	0	0	1
21AMR111	2019-01-2172-3	B	Ås	Organic	Red clover	0.930597	0	0	0	0	0	0	0	0	0	0	0	0	0	0	0	0	0	0	0	0	0	0	0	0	0.299062	0	0	0	0	0	0	0	0	0.0784711	0	2
21AMR112	2019-01-2172-4	B	Ås	Organic	Red clover	0.722881	0.0358653	0	0	0	0	0	0	0	0	0	0	0	0	0	0	0	0	0	0	0	0	0	0	0	0	0	0	0	0	0	0	0	0	0	0	1
21AMR113	2019-01-2172-5	B	Ås	Organic	Red clover	0.766729	0	0	0	0.00658183	0	0	0	0	0	0	0	0	0	0	0	0	0	0	0	0	0	0	0	0	0.0153786	0	0	0	0	0	0	0	0	0	0	2
21AMR114	2019-01-2172-6	B	Ås	Organic	Red clover	0.625386	0.0376152	0	0	0	0	0	0	0	0	0	0	0	0	0	0	0	0	0	0	0	0	0	0	0	0.0172915	0	0	0	0	0	0	0	0	0.038726	0	3
21AMR115	2019-01-2172-7	B	Ås	Organic	Red clover	0.840199	0.0429825	0	0	0	0	0	0	0	0	0	0	0	0	0	0	0	0	0	0	0	0	0	0	0	0.32759	0	0	0	0	0	0.0304019	0	0	0	0	3
21AMR116	2019-01-2172-8	B	Ås	Organic	Red clover	0.697756	0	0	0	0	0	0	0	0	0	0	0	0	0	0	0	0	0	0	0	0	0	0	0	0	0	0	0	0	0	0	0	0	0	0	0	0
21AMR117	2019-01-2172-9	B	Ås	Organic	Red clover	0.550571	0	0	0	0	0	0	0	0	0	0	0	0	0	0	0	0	0	0	0	0	0	0	0	0	0	0	0.0758316	0.167027	0	0.0703755	0	0	0	0.0418524	0	4
21AMR118	2019-01-2172-10	B	Ås	Organic	Red clover	0.527964	0.0479434	0	0	0	0	0	0	0	0	0	0	0	0	0	0	0.0337827	0	0	0	0	0	0	0	0	0	0	0	0	0	0	0	0	0	0.194067	0	3
21AMR119	2019-01-2172-11	B	Ås	Organic	Earthworm	0.71505	0.0410958	0	0	0	0	0	0	0	0	0	0	0	0	0	0	0.0179911	0	0	0	0	0	0	0	0	0	0	0	0	0	0	0	0	0	0	0	2
21AMR120	2019-01-2172-12	B	Ås	Organic	Earthworm	0.591208	0	0	0	0	0	0	0	0	0	0	0	0	0	0	0	0	0	0	0	0	0	0	0	0	0	0	0	0	0	0	0	0	0	0	0	0
21AMR121	2019-01-2172-13	B	Ås	Organic	Earthworm	0.374778	0	0	0	0	1.5529	0	0	0	0	0	0	0	0	0	0	0.0378498	0	0	0	0	0	0	0	0	0	0	0	0	0	0	0	0	0	0	0	2
21AMR122	2019-01-2172-14	B	Ås	Organic	Earthworm	0.114059	0	0	0	0	0	0	0	0	0	0	0	0	0	0	0	0	0	0.00616858	0	0	0	0	0	0	0	0	0	0	0	0	0	0	0	0	0	1
21AMR123	2019-01-2172-15	B	Ås	Organic	Earthworm	0.322855	0	0	0	0	0	0	0	0	0	0	0	0	0	0	0	0.0325854	0	0	0	0	0	0	0	0	0	0	0	0	0	0	0	0	0	0	0	1
21AMR124	2019-01-2172-16	B	Ås	Organic	Earthworm	0.183718	0	0	0	0	0	0	0	0	0	0	0	0	0	0	0	0.0824228	0	0	0	0	0	0	0	0	0	0	0	0	0	0	0	0	0	0	0	1
21AMR125	2019-01-2172-17	B	Ås	Organic	Earthworm	0.366341	0	0	0	0	0	0	0	0	0	0	0	0	0	0	0	0	0	0	0	0	0	0	0	0	0	0	0	0	0	0	0	0	0	0.0703106	0	1
21AMR126	2019-01-2172-18	B	Ås	Organic	Earthworm	0.0793146	0	0	2.6001	0	0	0	0	0	0	0	0	0	0	0	0	0.512281	0.0144666	0	0	0	0	0	0	0	0	0	0	0	0	0	0.265637	0	0	0	0	4
21AMR127	2019-01-2172-19	B	Ås	Organic	Earthworm	0.293683	0	0	0	0	0	0	0	0	0	0	0	0	0	0	0	0.0386236	0	0	0	0	0	0	0	0	0	0	0	0	0	0	0	0	0	0	0	1
21AMR128	2019-01-2172-20	B	Ås	Organic	Earthworm	0.0583852	0	0	0	0	0	0	0	0	0	0	0	0	0	0	0	0.496055	0	0	0	0	0	0	0	0	0	0	0	0	0	0	0	0	0	0	0	1
21AMR129	2019-01-2172-21	B	Ås	Organic	Soil	0.300564	0.421266	0	0	0	0.335027	0.210599	0	0.0539162	0	0	0	0	0	0	0	0	0.014988	0	0	0	0	0	0	0	0.160111	0	0	0	0	0	0	0	0	0.507329	0	7
21AMR130	2019-01-2184-1	B	Ås	Conventional	Red clover	0.57122	0	0	0	0	0	0	0	0	0	0	0	0	0	0	0	0	0	0	0	0	0	0	0.136981	0	0	0	0	0	0	0	0	0	0	0	0	1
21AMR131	2019-01-2184-2	B	Ås	Conventional	Red clover	0.576145	0	0	0.246308	0.00856243	0	0	0	0	0	0	0	0	0	0	0	0.0502126	0.00174168	0	0	0	0	0	0	0	0	0	0	0	0	0	0	0	0	0.0453652	0	5
21AMR132	2019-01-2184-3	B	Ås	Conventional	Red clover	0.649831	0	0	0.211518	0	0	0	0	0	0	0	0	0	0	0	0	0.038947	0	0	0	0	0	0	0	0	0	0	0	0	0	0	0	0	0	0	0	2
21AMR133	2019-01-2184-4	B	Ås	Conventional	Red clover	0.8466	0	0	0	0	0	0	0	0	0	0	0	0	0	0	0	0	0	0	0	0	0	0	0	0	0	0	0	0	0	0	0	0	0	0	0	0
21AMR134	2019-01-2184-5	B	Ås	Conventional	Red clover	0.731824	0	0	0	0	0	0	0	0	0	0	0	4.47405	0	0	0	0	0	0	0	0	0	0	0	0	0	0	0	0	0	0	0	0	0	0	0	1
21AMR135	2019-01-2184-6	B	Ås	Conventional	Red clover	0.671231	0	0	0	0	0	0	0	0	0	0	0	0	0	0	0	0	0	0	0	0	0	0	0	0	0	0	0	0	0	0	0	0	0	0	0	0
21AMR136	2019-01-2184-7	B	Ås	Conventional	Red clover	0.720848	0.036558	0	0	0	0	0	0	0	0	0	0	0	0	0	0	0	0	0	0	0	0	0	0	0	0	0	0	0	0	0	0	0	0	0.128161	0	2
21AMR137	2019-01-2184-8	B	Ås	Conventional	Red clover	0.620424	0	0	0	0	0	0	0	0	0	0	0	0	0	0	0	0	0	0	0	0	0	0	0	0	0	0	0	0	0	0.0186951	0	0	0	0.0299789	0	2
21AMR138	2019-01-2184-9	B	Ås	Conventional	Red clover	0.657129	0	0	0	0	0	0	0	0	0	0	0	0	0	0	0	0	0	0	0	0	0	0	0	0	0	0	0	0	0	0	0	0	0	0	0	0
21AMR139	2019-01-2184-10	B	Ås	Conventional	Red clover	0.685563	0	0	0	0	0	0	0	0	0	0	0	0	0	0	0	0	0	0	0	0	0	0	0	0	0	0	0	0	0	0	0	0	0	0	0	0
21AMR140	2019-01-2184-11	B	Ås	Conventional	Earthworm	0.0777037	0	0.0691472	2.85519	0.0640927	0	0	0	0	0	0	0	0	0	0	0	0.876477	0.0233438	0	0	0	0	0	0.366652	0.00975482	0	0	0	0	0	0	0.35084	0	0	0	0	8
21AMR141	2019-01-2184-12	B	Ås	Conventional	Earthworm	0.425452	0	0	0.536386	0	0	0	0	0	0	0	0	0	0	0	0	0.137638	0.00273644	0	0	0	0	0	0	0	0	0	0	0	0	0	0.0631283	0	0	0	0	4
21AMR142	2019-01-2184-13	B	Ås	Conventional	Earthworm	0.183991	0	0	0	0	0	0	0	0	0	0	0	0	0	0	0	0.0877849	0	0	0	0	0	0	0	0	0	0	0	0	0	0	0	0	0	0	0	1
21AMR143	2019-01-2184-14	B	Ås	Conventional	Earthworm	0.498256	0	0	0	0	0	0	0	0	0	0	0	0	0	0	0	0	0	0	0	0	0	0	0	0	0	0	0	0	0	0	0	0	0	0	0	0
21AMR144	2019-01-2184-15	B	Ås	Conventional	Earthworm	0.426022	0	0	0	0	0	0	0	0	0	0	0	0	0	0	0	0.0263731	0	0	0	0	0	0	0	0	0	0	0	0	0	0	0	0	0	0	0	1
21AMR145	2019-01-2184-16	B	Ås	Conventional	Earthworm	0.18176	0	0	0.714198	0	0	0	0	0	0	0	0	0	0	0	0	0.162709	0.00481816	0	0	0	0	0	0	0	0	0	0	0	0	0	0	0	0	0	0	3
21AMR146	2019-01-2184-17	B	Ås	Conventional	Earthworm	0.657079	0.0395318	0.00885924	0.301189	0	0	0	0.0205836	0	0	0	0	0	0	0	0	0.0577109	0.00211771	0	0	0	0	0	0	0	0	0	0	0	0	0.0224643	0.0467215	0	0	0.072685	0	9
21AMR147	2019-01-2184-18	B	Ås	Conventional	Earthworm	0.012924	0	0	0	0	0	0	0	0	0	0	0	0	0	0	0	0	0	0	0	0	0	0	0	0	0	0	0	0	0	0	0	0	0	0	0	0
21AMR148	2019-01-2184-19	B	Ås	Conventional	Earthworm	0.511855	0	0	0	0	0	0	0	0	0	0	0	0	0	0	0	0	0	0	0	0	0	0	0	0	0	0	0	0	0	0	0	0	0	0	0	0
21AMR149	2019-01-2184-20	B	Ås	Conventional	Earthworm	0.230766	0	0	0	0	0	0	0	0	0	0	0	0	0	0	0	0.0654994	0	0	0	0	0	0	0	0	0	0	0	0	0	0	0	0	0	0	0	1
21AMR150	2019-01-2184-21	B	Ås	Conventional	Soil	0.240905	0	0	0	0	0	0	0	0.352944	0	0	0	0	0	0	0	0	0	0	0	0	0	0	0	0	0	0	0	0	0	0	0	0	0	0.563796	0	2
21AMR151	2019-01-2187-1	B	Ås	Remote	Soil	0.217491	0	0	0	0	0	0	0	0	0	0	0	0	0	0	0	0.0813596	0	0	0	0	0	0	0	0	0	0	0	0	0	0	0	0	0	0	0	1
