# Supplementary material for: Antimicrobial Resistance in the Terrestrial Environment of Agricultural Landscapes in Norway
Source: Microorganisms. 2024 Sep 6;12(9):1854. doi: 10.3390/microorganisms12091854 (PMC11433849; doi:10.3390/microorganisms12091854)
Supplement: Supplementary file 1 [file microorganisms-12-01854-s001.zip › Supplementary file 5 Table S16_Year 2020, sample detail and ARG results.xlsx]

## Sheet: Ark1
Sample number NIBIO		Location name	Area type	Sample type	16S (ng/µL)	ARG/16S																																			ARG positives
	Location					intl1	AAC6	ACC3	ant3	aph3	blaACT	blaCTX	blaDHA	blaKPC	blaNDM	blaSHV	blaTEM	blaVIM	catA	cmlA	dfrA	ermB	ermF	floR	mcr1	mecA	oqxA	oqxB	qnrA1	qnrB1	qnrS	strA	strB	sul1	sul2	sul3	tetA	tetB	tetM	vanA
20AMR122	A	Brumunddal	Conventional	Red clover	0.249289	0	0	0	0	0	0	0	0	0	0	0	0	0	0	0	0	0	0	0	0	0	0	0	0	0	0	0	0	0	0	0	0	0	0	0	0
20AMR123	A	Brumunddal	Conventional	Red clover	0.275057	0	0	0	0	0	0	0	0	0	0	0	0	0	0	0	0	0	0	0	0	0	0	0	0	0	0	0	0	0	0	0	0	0	0	0	0
20AMR124	A	Brumunddal	Conventional	Red clover	0.183908	0	0	0	0	0	0	0	0	0	0	0	0	0	0	0	0	0.00422121	0	0	0	0	0	0	0	0	0	0	0	0	0.0563441	0	0	0	0	0	2
20AMR125	A	Brumunddal	Conventional	Red clover	0.250483	0	0	0	0	0	0	0	0	0	0	0	0	0	0	0	0	0	0	0	0	0	0	0	0	0	0	0	0	0	0	0	0	0	0	0	0
20AMR126	A	Brumunddal	Conventional	Red clover	0.263135	0	0	0	0	0	0	0	0	0	0	0	0	0	0	0	0	0	0	0	0	0	0	0	0	0	0	0	0	0	0	0	0	0	0	0	0
20AMR128	A	Brumunddal	Conventional	Soil	0.340821	0.105479	0	0	0	0	0	0	0	0	0	0	0	0	0	0	0	0	0	0	0	0	0	0	0	0	0	0	0	0	0.0691946	0	0	0	0.546174	0	3
20AMR131	A	Brumunddal	Remote	Soil	0.40337	0.161992	0	0	0	0	0	0.0306966	0	0	0	0	0.080712	0	0	0	0.0265208	0	0	0	0	0	0	0	0.00143775	0	0	0	0	0	0.043723	0	0	0	0	0	6
20AMR129	A	Brumunddal	Remote	Soil	0.146401	0	0	0	0.046196	0	0	0	0	0	0	0	0	0	0	0	0	0	0	0	0	0	0	0	0	0	0	0	0	0	0	0	0	0	0	0	1
20AMR130	A	Brumunddal	Remote	Soil	0.122561	0	0	0	0	0	0	0	0	0	0	0	0.217538	0	0	0	0	0	0	0	0	0	0	0	0	0	0	0	0	0	0	0	0	0	0	0	1
20AMR132	A	Brumunddal	Remote	Soil	0.150205	0	0	0	0	0	0	0	0	0	0	0	0	0	0	0	0	0	0	0	0	0	0	0	0	0	0	0	0	0	0	0	0	0	0	0	0
20AMR117	A	Brumunddal	Organic	Red clover	0.276791	0	0	0	0	0	0	0	0	0	0	0	0	0	0	0	0	0	0	0	0	0	0	0	0	0	0	0	0	0	0	0	0	0	0	0	0
20AMR118	A	Brumunddal	Organic	Red clover	0.240302	0	0	0	0	0	0	0	0	0	0	0	0	0	0	0	0	0.00551373	0	0	0	0	0	0	0	0	0	0	0	0	0	0	0	0	0.122736	0	2
20AMR119	A	Brumunddal	Organic	Red clover	0.259762	0	0	0	0	0	0	0	0	0	0	0	0	0	0	0	0	0	0	0	0	0	0	0	0	0	0	0	0	0	0	0	0	0	0	0	0
20AMR120	A	Brumunddal	Organic	Red clover	0.311359	0	0	0.409458	0	0	0	0	0	0	0	0	0	0	0	0	0	0	0	0	0	0	0	0	0	0	0	0	0	0	0	0	0	0	0.164996	0	2
20AMR121	A	Brumunddal	Organic	Red clover	0.251927	0	0	0	0	0	0	0	0	0	0	0	0	0	0	0	0	0	0	0	0	0	0	0	0	0	0	0	0	0	0	0	0	0	0	0	0
20AMR127	A	Brumunddal	Organic	Soil	0.0425507	0	0	0	0	0	0	0	0	0	0	0	0	0	0	0	0	0	0	0	0	0	0	0	0	0	0	0	0	0	0	0	0	0	2.01748	0	1
20AMR191	F	Fureneset	Conventional	Slug	0.305273	0	1.03665	0	0	0	0.166698	0	0.542229	0	0	0	0.397709	0	0	0	0	0	0	0	0	0	0	0	0	0.170854	0	0.222824	0.289815	0	0	0	0	1.59031	0.165528	0	9
20AMR200	F	Fureneset	Conventional	Red clover	0.336593	0.0949795	0.172683	0.660107	0.0488599	0	0.315414	0.087996	0.155574	0	0.00127377	0.0342596	0	0.0121545	0	0	0.444968	0.0265527	0.00331505	0	0	0	0	0.283436	0.00465324	0.0737564	0	0.122436	0	0.0427071	0.0595874	0.199869	0	0.620583	0.0647182	0.0116488	23
20AMR193	F	Fureneset	Conventional	Slug	0.269279	0	0.0957076	0	0	0	0	0	0	0	0	0	0.101858	0	0	0	0	0	0	0	0	0	0	0	0	0	0	0	0	0	0	0	0	0.149499	0	0	3
20AMR206	F	Fureneset	Conventional	Soil	0.197652	0	1.39139	0	0	0	0.601789	0	0.117801	0	0.00143252	0	0.104275	0	0	0	0	0	0	0	0	0	0	0	0	0.318909	0	0	0.260533	0	0	0	0	2.08907	0.245762	0	9
20AMR201	F	Fureneset	Conventional	Red clover	0.290737	0	0	0	0	0	0	0	0	0	0	0	0	0	0	0	0	0	0	0	0	0	0	0	0	0	0	0.932914	1.46211	0	0	0	0	0	0	0	2
20AMR203	F	Fureneset	Conventional	Red clover	0.421005	0	0.0184792	0.34644	0.012897	0	0	0	0	0	0	0	0	0	0	0	0.155321	0.00462295	0	0	0	0	0	0	0	0	0	0	0.108377	0	0	0.0594817	0	0	0	0	7
20AMR190	F	Fureneset	Conventional	Slug	0.0882206	0	0	0	0	0	0	0	0	0	0	0	0	0	0	0	0	0	0	0	0	0	0	0	0	0	0	0	0	0	0	0	0	0	0	0	0
20AMR192	F	Fureneset	Conventional	Slug	0.250746	0	0	0	0	0	0	0	0	0	0	0	0	0	0	0	0	0	0	0	0	0	0	0	0	0	0	0	0	0	0	0	0	0	0	0	0
20AMR194	F	Fureneset	Conventional	Slug	0.184655	0	0	0	0	0	0	0	0	0	0	0	0	0	0	0	0	0	0.0113703	0	0	0	0	0	0	0	0	0	0	0	0	0	0	0	0	0	1
20AMR202	F	Fureneset	Conventional	Red clover	0.264027	0	0	0	0	0	0	0	0	0	0	0	0	0	0	0	0	0	0	0	0	0	0	0	0	0	0	0	0	0	0	0	0	0	0	0	0
20AMR204	F	Fureneset	Conventional	Red clover	0.570017	0	0	0	0	0	0	0	0	0	0	0	0	0	0	0	0	0	0	0	0	0	0	0	0	0	0	0	0	0	0	0	0	0	0	0	0
20AMR207	F	Fureneset	Remote	Soil	0.0689598	0	0	0	0	0	0	0	0	0	0	0	0	0	0	0	0	0	0	0	0	0	0	0	0	0	0	0	0	0	0	0	0	0	0	0	0
20AMR208	F	Fureneset	Remote	Soil	0.118939	0	0	0	0	0	0	0	0	0	0	0	0	0	0	0	0	0	0	0	0	0	0	0	0	0	0	0	0	0	0	0	0	0	0	0	0
20AMR209	F	Fureneset	Remote	Soil	0.128875	0	0	0	0	0	0	0	0	0	0	0	0	0	0	0	0.115178	0	0	0	0	0	0	0	0	0	0	0	0	0	0	0	0	0	0	0	1
20AMR210	F	Fureneset	Remote	Soil	0.165411	0	0	0	0	0	0	0	0	0	0	0	0	0	0	0	0	0	0	0	0	0	0	0	0	0	0	0	0	0	0	0	0	0	0	0	0
20AMR199	F	Fureneset	Organic	Red clover	0.296435	0	0.0204045	0	0	0	0	0	0	0	0	0	0	0	0	0	0.153549	0.00831726	0	0	0	0	0	0.0958131	0	0	0	0	0	0	0	0	0	0	0	0	4
20AMR205	F	Fureneset	Organic	Soil	0.114767	0	0.0510458	1.21365	0.100239	0	0	0	0.368141	0	0	0	0	0	0	0	0.460296	0.0183225	0	0	0	0	0	0	0.00469066	0	0	0.402561	0.571278	0	0	0.193176	0	0	0.297466	0	11
20AMR185	F	Fureneset	Organic	Slug	0.279272	0	0	0	0	0	0	0	0	0	0	0	0	0	0	0	0	0	0	0	0	0	0	0	0	0	0	0	0	0	0	0	0	0	0	0	0
20AMR186	F	Fureneset	Organic	Slug	0.139093	0	0	0	0	0	0	0	0	0	0	0	0	0	0	0	0.161484	0	0	0	0	0	0	0	0	0	0	0	0	0	0	0	0	0	0	0	1
20AMR187	F	Fureneset	Organic	Slug	0.157009	0	0	0	0	0	0	0	0	0	0	0	0	0	0	0	0.0927975	0	0	0	0	0	0	0	0	0	0	0	0	0	0	0	0	0	0	0	1
20AMR188	F	Fureneset	Organic	Slug	0.152359	0	0	0	0	0	0	0	0	0	0	0	0	0	0	0	0	0	0	0	0	0	0	0	0	0	0	0	0	0	0	0	0	0	0	0	0
20AMR189	F	Fureneset	Organic	Slug	0.184661	0	0	0	0	0	0	0	0	0	0	0	0	0	0	0	0	0	0	0	0	0	0	0	0	0	0	0	0	0	0	0	0	0	0	0	0
20AMR195	F	Fureneset	Organic	Red clover	0.250871	0	0	0	0	0	0	0	0	0	0	0	0	0	0	0	0	0	0	0	0	0	0	0	0	0	0	0	0	0	0	0	0	0	0	0	0
20AMR196	F	Fureneset	Organic	Red clover	0.248566	0	0	0	0	0	0	0	0	0	0	0	0	0	0	0	0	0	0	0	0	0	0	0	0	0	0	0	0	0	0	0	0	0	0	0	0
20AMR197	F	Fureneset	Organic	Red clover	0.377894	0	0	0	0	0	0	0	0	0	0	0	0	0	0	0	0	0	0	0	0	0	0	0	0	0	0	0.693751	1.16054	0	0	0	0	0	0	0	2
20AMR198	F	Fureneset	Organic	Red clover	0.28508	0	0	0	0	0	0	0	0	0	0	0	0	0	0	0	0	0	0	0	0	0	0	0	0	0	0	0.121787	0.162801	0	0	0	0	0	0	0	2
20AMR074	D	Klepp	Conventional	Slug	0.156069	0.239453	0	0	0	0	0	0	0	0	0	0	0	0	0	0	0	0	0	0	0	0	0	0	0	0	0	0	0	0	0	0	0	0	0	0	1
20AMR075	D	Klepp	Conventional	Slug	0.284372	0	0	0	0	0	0	0	0	0	0	0	0	0	0	0	0	0	0	0	0	0	0	0	0	0	0	0	0	0	0	0	0	0	0.0724581	0	1
20AMR076	D	Klepp	Conventional	Slug	0.142742	0.372553	0	0	0	0	0	0	0	0	0	0	0	0	0	0	0	0	0	0	0	0	0	0	0	0	0	0	0	0	0	0	0	0	0	0	1
20AMR077	D	Klepp	Conventional	Slug	0.402972	1.48883	0	0	0	0	0	0	0	0	0	0	0	0	0	0	0	0	0	0	0	0	0	0	0	0	0	0	0	0	0	0	0	0	0	0	1
20AMR078	D	Klepp	Conventional	Slug	0.126947	0	0	0	0	0	0	0	0	0	0	0	0.111451	0	0	0	0	0	0	0	0	0	0	0	0	0	0	0	0	0	0	0	0	0	0	0	1
20AMR084	D	Klepp	Conventional	Red clover	0.299834	0	0	0	0	0	0	0	0	0	0	0	0	0	0	0	0	0	0	0	0	0	0	0	0	0	0	0	0.163102	0	0	0	0	0	0	0	1
20AMR085	D	Klepp	Conventional	Red clover	0.298919	0	0	0	0	0	0	0	0	0	0	0	0	0	0	0	0.0472836	0.00318994	0	0	0	0	0	0	0	0	0	0	0	0	0	0	0	0	0.0749066	0	3
20AMR086	D	Klepp	Conventional	Red clover	0.238809	0	0	0	0	0	0	0	0	0	0	0	0	0	0	0	0	0	0	0	0	0	0	0	0	0	0	0	0	0	0.0448696	0	0	0	0	0	1
20AMR087	D	Klepp	Conventional	Red clover	0.335881	0.268787	0	0	0	0	0	0	0	0	0	0	0	0	0	0	0	0	0	0	0	0	0	0	0	0	0	0	0	0	0	0	0	0	0	0	1
20AMR088	D	Klepp	Conventional	Red clover	0.291143	0.335508	0	0	0	0	0	0	0	0	0	0	0	0	0	0	0	0	0	0	0	0	0	0	0	0	0	0	0	0	0	0	0	0	0	0	1
20AMR090	D	Klepp	Conventional	Soil	0.08687	13.5064	0	0	0	0	0	0	0	0	0	0	0	0	0	0	0	0	0	0	0	0	0	0	0	0	0	0	0	0	0	0	0	0	1.14498	0	2
20AMR091	D	Klepp	Remote	Soil	0.207077	2.57719	0	0	0	0	0	0	0	0	0	0	0	0	0	0	0.0490322	0	0	0	0	0	0	0	0	0	0	0	0	0	0	0	0	0	0	0	2
20AMR092	D	Klepp	Remote	Soil	0.0998272	0.374715	0	0	0	0	0	0	0	0	0	0	0	0	0	0	0	0	0	0	0	0	0	0	0	0	0	0	0	0	0	0	0	0	0	0	1
20AMR093	D	Klepp	Remote	Soil	0.168577	0	0	0	0	0	0	0	0	0	0	0	0	0	0	0	0	0	0	0	0	0	0	0	0	0	0	0	0	0	0	0	0	0	0	0	0
20AMR094	D	Klepp	Remote	Soil	0.13985	0.534992	0	0	0	0	0	0	0	0	0	0	0	0	0	0	0	0	0	0	0	0	0	0	0	0	0	0	0	0	0	0	0	0	0	0	1
20AMR081	D	Klepp	Organic	Red clover	0.291659	0	0	0	0	0.317341	0	0	0	0	0	0	0	0	0	0	0	0	0	0	0	0	0	0.158632	0	0	0	0.151948	0	0	0.151809	0	0	0	0	0	4
20AMR083	D	Klepp	Organic	Red clover	0.427184	0	0	0	0	0	0.0785532	0	0	0	0.000663926	0	0	0	0	0	0	0	0	0	0	0	0	0.187889	0	0	0	0	0	0	0	0	0	0	0	0	3
20AMR069	D	Klepp	Organic	Slug	0.223962	0	0	0	0	0	0	0	0	0	0	0	0.0641299	0	0	0	0.0704261	0	0	0	0	0	0	0	0	0	0	0	0	0	0.0508813	0	0	0	0	0	3
20AMR070	D	Klepp	Organic	Slug	0.226684	0	0	0	0	0	0	0	0	0	0	0	0.389058	0	0	0	0	0	0	0	0	0	0	0	0	0	0	0.276322	0.306744	0	0.344162	0	0	0	0	0	4
20AMR071	D	Klepp	Organic	Slug	0.106475	0	0	0	0	0	0	0	0	0	0	0	0	0	0	0	0	0	0	0	0	0	0	0	0	0	0	0	0	0	0	0	0	0	0	0	0
20AMR072	D	Klepp	Organic	Slug	0.155856	0.19891	0	0	0	0	0	0	0	0	0	0	0.160574	0	0	0	0	0	0	0	0	0	0	0	0	0	0	0	0	0	0.0618932	0	0	0	0	0	3
20AMR073	D	Klepp	Organic	Slug	0.249254	0.974564	0	0	0	0	0	0	0.080001	0	0	0	0	0	0	0	0	0	0	0	0	0	0	0	0	0	0	0	0	0	0	0	0	0	0	0	2
20AMR079	D	Klepp	Organic	Red clover	1.01897	0	0	0	0	0.0226882	0	0	0	0	0	0	0	0	0	0	0	0.00986827	0	0	0	0	0	0	0	0	0	0	0	0	0	0	0	0	0	0	2
20AMR080	D	Klepp	Organic	Red clover	0.361284	0.0873801	0	0	0	0	0	0	0	0	0	0	0	0	0	0	0	0	0	0	0	0	0	0	0	0	0	0	0	0	0	0	0	0	0	0	1
20AMR082	D	Klepp	Organic	Red clover	0.255528	0	0	0	0	0	0	0	0	0	0	0	0	0	0	0	0	0	0	0	0	0	0	0	0	0	0	0	0	0	0	0	0	0	0	0	0
20AMR089	D	Klepp	Organic	Soil	0.16481	0.406696	0	0	0	0	0	0	0	0	0	0	0	0	0	0	0	0	0	0	0	0	0	0	0	0	0	0	0	0	0.135808	0	0	0	0.401702	0	3
20AMR246		Medium control			0	0	0	0	0	0	0	0	0	0	0	0	0	0	0	0	#DIV/0!	#DIV/0!	0	0	0	0	0	0	0	0	0	0	0	0	0	0	0	0	0	0	0
20AMR022	C	Landvik	Conventional	Slug	0.382076	0.776898	0	0	0	0	0	0	0	0	0	0	0	0	0	0	0	0	0	0	0	0	0	0	0	0	0	0	0	0	0	0	0	0	0	0	1
20AMR023	C	Landvik	Conventional	Slug	0.702498	1.50581	0	0	0	0.0233361	0	0	0.0225945	0	0	0	0.384082	0	0	0	0	0	0	0	0	0	0	0	0	0	0	0.277048	0.274335	0	0.311818	0	0	0	0	0	7
20AMR024	C	Landvik	Conventional	Slug	0.152961	0	0	0	0	0	0	0	0	0	0	0	2.73973	0	0	0	0	0	0	0	0	0	0	0	0	0	0	1.52715	0	0	1.07555	0	0	0	0	0	3
20AMR025	C	Landvik	Conventional	Slug	0.0448808	0.706433	0	0	0	0	0	0	0	0	0	0	0	0	0	0	0	0	0	0	0	0	0	0	0	0	0	0	0	0	0	0	0	0	0	0	1
20AMR026	C	Landvik	Conventional	Slug	0.312791	0	0	0	0	0	0	0	0	0	0	0	0	0	0	0	0	0	0	0	0	0	0	0	0	0	0	0	0	0	0.0359065	0	0	0	0	0	1
20AMR032	C	Landvik	Conventional	Red clover	0.222885	0	0	0	0	0	0	0	0	0	0	0	0.0550536	0	0	0	0.0527901	0.00664113	0.00522294	0	0	0	0	0	0	0	0	0	0	0	0	0	0	0	0	0	4
20AMR033	C	Landvik	Conventional	Red clover	0.226362	0.270522	0	0	0	0	0	0	0	0	0	0	1.05894	0	0	0	0	0	0	0	0	0	0	0	0	0	0	0	0	0	0	0	0	0	0	0	2
20AMR034	C	Landvik	Conventional	Red clover	0.269491	2.83199	0	0	0	0	0	0	0	0	0	0	0.10894	0	0	0	0	0	0	0	0	0	0	0	0	0	0	0	0	0	0	0	0	0	0	0	2
20AMR035	C	Landvik	Conventional	Red clover	0.229088	0.357009	0	0	0	0	0	0	0	0	0	0	0	0	0	0	0	0	0	0	0	0	0	0	0	0	0	0	0	0	0.0427617	0	0	0	0	0	2
20AMR036	C	Landvik	Conventional	Red clover	0.196412	0.974747	0	0	0	0	0	0	0	0	0	0	0.248402	0	0	0	0	0	0	0	0	0	0	0	0	0	0	0	0	0	0	0	0	0	0	0	2
20AMR038	C	Landvik	Conventional	Soil	0.0792687	4.02798	0	0	0	0	0	0	0	0	0	0	0	0	0	0	0.390937	0	0	0	0	0	0	0	0	0	0	0	0	0	0	0	0	0	0	0	2
20AMR039	C	Landvik	Remote	Soil	0.149836	0	0	0	0	0	0	0	0	0	0	0	0	0	0	0	0	0	0	0	0	0	0	0	0	0	0	0	0	0	0	0	0	0	0	0	0
20AMR040	C	Landvik	Remote	Soil	0.123162	0.21826	0	0	0	0	0	0	0	0	0	0	0	0	0	0	0	0	0	0	0	0	0	0	0	0	0	0	0	0	0	0	0	0	0	0	1
20AMR041	C	Landvik	Remote	Soil	0.261843	0.130721	0	0	0	0	0	0	0	0	0	0	0	0	0	0	0	0	0	0	0	0	0	0	0	0	0	0	0	0	0	0	0	0	0	0	1
20AMR042	C	Landvik	Remote	Soil	0.140568	0	0.0361582	0	0	0	0	0	0	0	0	0	0	0	0	0	0	0	0	0	0	0	0	0	0	0	0	0	0	0	0	0	0	0	0	0	1
20AMR017	C	Landvik	Organic	Slug	0.248996	0	0	0	0	0	0	0	0	0	0	0	4.56599	0	0	0	0	0	0	0	0	0	0	0	0	0	0	3.6054	8.2135	0	3.90285	0	0	0	0	0	4
20AMR018	C	Landvik	Organic	Slug	0.295323	1.11656	0	0	0	0	0	0	0	0	0	0	0	0	0	0	0	0	0	0	0	0	0	0	0	0	0	0	0	0	0	0	0	0	0	0	1
20AMR019	C	Landvik	Organic	Slug	0.382542	0	0	0	0	0	0	0	0	0	0	0	0	0	0	0	0	0	0	0	0	0	0	0	0	0	0	0	0	0	0	0	0	0	0	0	0
20AMR020	C	Landvik	Organic	Slug	0.416075	0	0	0	0	0	0	0	0	0	0	0	0.0427399	0	0	0	0	0	0	0	0	0	0	0	0	0	0	0	0	0	0.0266442	0	0	0	0	0	2
20AMR021	C	Landvik	Organic	Slug	0.375828	0	0	0	0	0	0	0	0	0	0	0	0	0	0	0	0	0	0	0	0	0	0	0	0	0	0	0	0	0	0	0	0	0	0	0	0
20AMR028	C	Landvik	Organic	Red clover	0.214449	0	0	0	0	0	0	0	0	0	0	0	0.112365	0	0	0	0	0	0	0	0	0	0	0	0	0	0	0	0	0	0	0	0	0	0	0	1
20AMR029	C	Landvik	Organic	Red clover	0.115103	0.389022	0	0	0	0	0	0	0	0	0	0	0	0	0	0	0	0	0	0	0	0	0	0	0	0	0	0	0	0	0	0	0	0	0	0	1
20AMR030	C	Landvik	Organic	Red clover	0.348057	0.0735765	0	0	0	0	0	0	0	0	0	0	0	0	0	0	0	0	0	0	0	0	0	0	0	0	0	0	0	0	0	0	0	0	0	0	1
20AMR031	C	Landvik	Organic	Red clover	0.227525	0	0	0	0	0	0	0	0	0	0	0	0	0	0	0	0	0	0	0	0	0	0	0	0	0	0	0	0	0	0	0	0	0	0	0	0
20AMR037	C	Landvik	Organic	Soil	0.125957	0.375071	0	0	0.0909478	0	0	0	0	0	0	0	0	0	0	0	0.0915071	0	0	0	0	0	0	0	0	0	0	0.443092	0.486677	0	0.262495	0	0	0	0.145934	0	7
20AMR027	C	Landvik	Organic	Red clover	0.201596	0	0	0	0	0	0	0	0	0	0	0	0.0997108	0	0	0	0	0	0	0	0	0	0	0	0	0	0	0	0	0	0	0	0	0.129014	0	0	2
20AMR235	J	Svanhovd	Conventional	Red clover	0.00907663	0	0	0	0	0	0	0	0	0	0	0	0	0	0	0	0	0	0	0	0	0	0	0	0	0	0	0	0	0	0	0	0	0	0	0	0
20AMR236	J	Svanhovd	Conventional	Red clover	0.00326334	0	0	0	0	0	0	0	0	0	0	0	0	0	0	0	0	0	0	0	0	0	0	0	0	0	0	0	0	0	0	0	0	0	0	0	0
20AMR237	J	Svanhovd	Conventional	Red clover	0.00212536	0	0	0	2.64374	0	0	0	0	0	0	0	0	0	0	0	0	0	0	0	0	0	0	0	0	0	0	0	0	0	0	0	0	0	0	0	1
20AMR238	J	Svanhovd	Conventional	Red clover	0.0797908	0	0	0	0	0	0	0	0	0	0	0	0	0	0	0	0	0	0	0	0	0	0	0	0	0	0	0	0	0	0	0	0	0	0	0	0
20AMR239	J	Svanhovd	Conventional	Red clover	0.190902	0	0	0	0	0	0	0	0	0	0	0	0	0	0	0	0.0639543	0	0	0	0	0	0	0	0	0	0	0	0	0	0	0	0	0	0	0	1
20AMR241	J	Svanhovd	Conventional	Soil	0.117892	0	0	0	0	0	0	0	0	0	0	0	0	0	0	0	0	0	0	0	0	0	0	0	0	0	0	0	0	0	0	0	0	0	1.58306	0	1
20AMR242	J	Svanhovd	Remote	Soil	0.121722	0	0	0	0.397349	0	0	0	0	0	0	0	0	0	0	0	0.130657	0	0	0	0	0	0	0	0	0	0	0	0	0	0	0	0	0	0	0	2
20AMR243	J	Svanhovd	Remote	Soil	0.0450965	0	0	0	0	0	0	0	0	0	0	0	0	0	0	0	0	0	0	0	0	0	0	0	0	0	0	0	0	0	0	0	0	0	2.89354	0	1
20AMR244	J	Svanhovd	Remote	Soil	0.0151363	0	0	0	0	0	0	0	0	0	0	0	0	0	0	0	0	0	0	0	0	0	0	0	0	0	0	0	0	0	0	0	0	0	0	0	0
20AMR245	J	Svanhovd	Remote	Soil	0.351475	0	0	0	0	0	0	0	0	0	0	0	0	0	0	0	0	0	0	0	0	0	0	0	0	0	0	0	0	0	0	0	0	0	0	0	0
20AMR240	J	Svanhovd	Organic	Soil	0.40419	0.248109	0.136751	0	0.481713	0	0	0	0	0	0	0	1.09514	0	0	0	0	0	0	0	0	0	0	0	0	0.0536493	0	1.47437	2.2732	0.229629	0.383072	0	0.131535	0.210574	0.464417	0	12
20AMR230	J	Svanhovd	Organic	Red clover	0.00591344	0	0	0	0	0	0	0	0	0	0	0	0	0	0	0	0	0	0	0	0	0	0	0	0	0	0	0	0	0	0	0	0	0	0	0	0
20AMR231	J	Svanhovd	Organic	Red clover	0.153368	0	0	0	0	0	0	0	0	0	0	0	0	0	0	0	0	0	0	0	0	0	0	0	0	0	0	0	0	0	0	0	0	0	0	0	0
20AMR232	J	Svanhovd	Organic	Red clover	0.0794018	0	0	0	0	0	0	0	0	0	0	0	0	0	0	0	0	0	0	0	0	0	0	0	0	0	0	0	0	0	0	0	0	0	0	0	0
20AMR233	J	Svanhovd	Organic	Red clover	0.022417	0	0	0	0	0	0	0	0	0	0	0	0	0	0	0	0	0	0	0	0	0	0	0	0	0	0	0	0	0	0	0	0	0	0	0	0
20AMR234	J	Svanhovd	Organic	Red clover	0.196278	0	0	0	0	0	0	0	0	0	0	0	0	0	0	0	0	0	0	0	0	0	0	0	0	0	0	0	0	0	0	0	0	0	0	0	0
20AMR138	G	Tingvoll	Conventional	Slug	0.262604	0	0	0	0	0	0	0	0.028585	0	0	0	0	0	0	0	0	0	0	0	0	0	0	0	0	0	0	0	0	0	0	0	0	0	0	0	1
20AMR139	G	Tingvoll	Conventional	Slug	0.191371	0	0	0	0	0	0	0	0	0	0	0	0	0	0	0	0	0	0	0	0	0	0	0	0	0	0	0	0	0	0	0	0	0	0	0	0
20AMR140	G	Tingvoll	Conventional	Slug	0.0499488	0	0	0	0	0	0	0	0	0	0	0	0	0	0	0	0	0	0	0	0	0	0	0	0	0	0	0	0	0	0	0	0	0	0	0	0
20AMR141	G	Tingvoll	Conventional	Slug	0.200013	0.235194	0	0	0.246615	0	0	0	0	0	0	0	0	0	0	0	0	0	0	0	0	0	0	0	0	0	0	0	0	0.180701	0	0	0	0	0	0	3
20AMR142	G	Tingvoll	Conventional	Slug	0.155772	0	0	0	0	0	0	0	0	0	0	0	0	0	0	0	0	0	0	0	0	0	0	0	0	0	0	0	0	0	0	0	0	0	0	0	0
20AMR148	G	Tingvoll	Conventional	Red clover	0.254421	0	0	0	0	0	0	0	0	0	0.00164109	0	0	0	0	0	0	0.00302825	0	0	0	0	0	0	0	0	0	0	0	0	0	0	0	0	0	0	2
20AMR149	G	Tingvoll	Conventional	Red clover	0.346628	0	0	0	0	0	0	0	0	0	0	0	0	0	0	0	0	0	0	0	0	0	0	0	0	0	0	0	0	0	0	0	0	0	0	0	0
20AMR150	G	Tingvoll	Conventional	Red clover	0.303263	0	0	0	0	0	0	0	0	0	0	0	0	0	0	0	0	0	0	0	0	0	0	0	0	0	0	0	0	0	0	0	0	0	0	0	0
20AMR151	G	Tingvoll	Conventional	Red clover	0.340644	0	0	0	0	0	0	0	0	0	0	0	0	0	0	0	0	0	0	0	0	0	0	0	0	0	0	0	0	0	0	0	0	0	0	0	0
20AMR152	G	Tingvoll	Conventional	Red clover	0.279027	0	0	0	0	0	0	0	0	0	0.00102586	0	0	0	0	0	0	0	0	0	0	0	0	0	0	0	0	0	0	0	0	0	0	0	0	0	1
20AMR154	G	Tingvoll	Conventional	Soil	0.285244	0.148416	0.0225761	0	0	0	0	0	0	0	0	0	0	0	0	0	0	0	0	0	0	0	0	0	0	0	0	0.13152	0	0	0.0982295	0	0	0	0.381695	0	5
20AMR155	G	Tingvoll	Remote	Soil	0.423583	0.106686	0	0	0	0	0	0	0	0	0.000752879	0	0	0	0	0	0	0	0	0	0	0	0	0	0	0	0	0	0	0	0.0604973	0	0	0	0	0	3
20AMR156	G	Tingvoll	Remote	Soil	0.316057	0	0	0	0	0	0	0	0	0	0	0	0	0	0	0	0	0	0	0	0	0	0	0	0	0	0	0	0	0	0	0	0	0	0	0	0
20AMR157	G	Tingvoll	Remote	Soil	0.234738	0	0	0	0	0	0	0	0	0	0	0	0	0	0	0	0	0	0	0	0	0	0	0	0	0	0	0	0	0	0	0	0	0	0	0	0
20AMR158	G	Tingvoll	Remote	Soil	0.212163	0	0	0	0	0	0	0	0	0	0	0	0	0	0	0	0	0	0.0044664	0	0	0	0	0	0	0	0	0	0	0	0	0	0	0	0	0	1
20AMR133	G	Tingvoll	Organic	Slug	0.398436	0	0	0	0	0	0	0	0.157666	0	0	0	0	0	0	0	0	0	0	0	0	0	0	0	0	0	0	0	0	0	0	0	0	0	0	0	1
20AMR135	G	Tingvoll	Organic	Slug	0.244748	0	0	0	0	0	0	0	0.928564	0	0	0	0	0	0	0	0	0	0	0	0	0	0	0	0	0	0	0	0	0	0	0	0	0	0	0	1
20AMR136	G	Tingvoll	Organic	Slug	0.408879	0	0	0	0	0	0	0	0.0306699	0	0	0	0.0389988	0	0	0	0	0	0	0	0	0	0	0	0	0	0	0	0	0	0	0	0	0	0	0	2
20AMR134	G	Tingvoll	Organic	Slug	0.196616	0	0	0	0	0	0	0	0.36611	0	0	0	0	0	0	0	0	0	0	0	0	0	0	0	0	0	0	0	0	0	0	0	0	0.17554	0.192355	0	3
20AMR143	G	Tingvoll	Organic	Red clover	0.338287	0	0	0	0	0	0	0	0	0	0	0	0	0	0	0	0	0	0	0	0	0	0	0	0	0	0	0	0	0	0	0	0	0	0	0	0
20AMR144	G	Tingvoll	Organic	Red clover	0.2542	0	0	0	0	0	0	0	0	0	0	0	0	0	0	0	0	0	0	0	0	0	0	0	0	0	0	0	0	0	0	0	0	0	0	0	0
20AMR145	G	Tingvoll	Organic	Red clover	0.286807	0	0	0	0	0	0	0	0	0	0	0	0	0	0	0	0	0	0	0	0	0	0	0	0	0	0	0	0	0	0	0	0	0	0	0	0
20AMR146	G	Tingvoll	Organic	Red clover	0.16971	0	0	0	0	0	0	0	0	0	0	0	0	0	0	0	0	0	0	0	0	0	0	0	0	0	0	0	0	0	0	0	0	0	0	0	0
20AMR147	G	Tingvoll	Organic	Red clover	0.233422	0	0	0	0	0	0	0	0.0377556	0	0	0	0	0	0	0	0	0	0	0	0	0	0	0	0	0	0	0	0	0	0	0	0	0	0	0	1
20AMR153	G	Tingvoll	Organic	Soil	0.186102	0.177111	0	0	0.0434914	0	0	0	0	0	0	0	0	0	0	0	0	0	0	0	0	0	0	0	0	0	0	0.445358	0.52023	0	0	0	0	0	0.704968	0	5
20AMR137	G	Tingvoll	Organic	Slug	0.350042	0	0	0	0	0	0	0	0.0287946	0	0	0	0	0	0	0	0	0	0	0	0	0	0	0	0	0.0841967	0	0.149148	0.302265	0	0	0	0	0	0	0	4
20AMR212	I	Tromsø	Conventional	Slug	0.0577829	0	0	0	0	0	0	0	0	0	0	0	0	0	0	0	0.275188	0	0	0	0	0	0	0	0.00984019	0	0	0	0	0	0	0	0	0	0	0	2
20AMR213	I	Tromsø	Conventional	Slug	0.0487472	0	0	0	0	0	0	0	0	0	0	0	0	0	0	0	0	0	0	0	0	0	0	0	0	0	0	0	0	0	0	0	0	0	0	0	0
20AMR219	I	Tromsø	Conventional	Red clover	0.233021	0	0	0	0	0	0	0	0	0	0.00228028	0	0	0	0	0	0.0987836	0	0	0	0	0	0	0	0	0	0	0	0	0	0	0	0	0	0	0	2
20AMR220	I	Tromsø	Conventional	Red clover	0.117529	0	0	0	0	0	0	0	0	0	0	0	0	0	0	0	0	0	0	0	0	0	0	0	0	0	0	0	0	0	0	0	0	0	0	0	0
20AMR221	I	Tromsø	Conventional	Red clover	0.259785	0	0	0	0	0	0	0	0	0	0	0	0	0	0	0	0	0	0	0	0	0	0	0	0	0	0	0	0	0	0	0	0	0	0	0	0
20AMR222	I	Tromsø	Conventional	Red clover	0.210933	0	0	0	0.0217862	0	0	0	0	0	0	0	0	0	0	0	0	0	0	0	0	0	0	0	0	0	0	0	0	0	0	0	0	0	0	0	1
20AMR223	I	Tromsø	Conventional	Red clover	0.164251	0	0	0	0	0	0	0	0	0	0	0	0	0	0	0	0	0	0	0	0	0	0	0	0	0	0	0	0	0	0	0	0	0	0	0	0
20AMR225	I	Tromsø	Conventional	Soil	0.0993769	0	0	0	0	0	0	0	0	0	0	0	0	0	0	0	0.10164	0	0	0	0	0	0	0	0	0	0	0	0	0	0	0	0	0	0.433514	0	2
20AMR229	I	Tromsø	Remote	Soil	0.139178	0	0.0355001	0	0.0469631	0	0	0	0	0	0	0	0	0	0	0	0	0	0	0	0	0	0	0	0	0	0	0	0	0	0	0	0	0	0	0	2
20AMR227	I	Tromsø	Remote	Soil	0.0950005	0	0	0	0	0	0	0	0	0	0	0	0	0	0	0	0	0	0	0	0	0	0	0	0	0.30317	0	0	0	0	0	0	0	0	0	0	1
20AMR226	I	Tromsø	Remote	Soil	0.137615	0	0	0	0	0	0	0	0	0	0	0	0	0	0	0	0	0.0156649	0	0	0	0	0	0	0	0	0	0	0	0	0	0	0	0	0.512402	0	2
20AMR228	I	Tromsø	Remote	Soil	0.166044	0	0	0	0	0	0	0	0	0	0	0	0	0	0	0	0	0	0	0	0	0	0	0	0	0	0	0	0	0	0	0	0	0	0.188859	0	1
20AMR211	I	Tromsø	Organic	Slug	0.0691116	0	0	0	0	0	0	0	0	0	0	0	0	0	0	0	0	0	0	0	0	0	0	0	0	0	0	0	0	0	0	0	0	0	0	0	0
20AMR214	I	Tromsø	Organic	Red clover	0.299524	0	0	0	0	0	0	0	0	0	0	0	0	0	0	0	0	0	0	0	0	0	0	0	0	0	0	0	0	0	0	0	0	0	0	0	0
20AMR215	I	Tromsø	Organic	Red clover	0.181049	0	0	0	0	0	0	0	0	0	0	0	0	0	0	0	0	0	0	0	0	0	0	0	0	0	0	0	0	0	0	0	0	0	0	0	0
20AMR216	I	Tromsø	Organic	Red clover	0.236013	0	0	0	0	0	0	0	0	0	0	0	0	0	0	0	0	0	0.00285341	0	0	0	0	0	0	0	0	0	0	0	0	0	0	0	0.908493	0	2
20AMR217	I	Tromsø	Organic	Red clover	0.145695	0	0	0	0	0	0	0	0	0	0	0	0	0	0	0	0.128286	0	0	0	0	0	0	0	0	0	0	0	0	0	0	0	0	0	0.608404	0	2
20AMR218	I	Tromsø	Organic	Red clover	0.146263	0	0	0	0	0	0	0	0	0	0	0	0	0	0	0	0	0	0	0	0	0	0	0	0	0	0	0	0	0	0	0	0	0	0	0	0
20AMR224	I	Tromsø	Organic	Soil	0.061725	0	0	0	0	0	0	0	0	0	0	0	0	0	0	0	0	0	0	0	0	0	0	0	0	0	0	0	0	0	0	0	0	0	0	0	0
20AMR097	E	Ullensvang	Conventional	Slug	0.41717	0	0	0	0	0	0	0	0	0	0	0	0	0	0	0	0	0	0	0	0	0	0	0.105388	0	0	0	0	0	0	0	0	0	0	0	0	1
20AMR096	E	Ullensvang	Conventional	Slug	0.117974	0	0	0	0	0	0	0	0	0	0	0	0	0	0	0	0	0	0	0	0	0	0	0	0	0	0	0	0	0	0	0	0	0	0	0	0
20AMR098	E	Ullensvang	Conventional	Slug	0.261367	0.0963744	0	0	0	0	0	0	0	0	0	0	0	0	0	0	0	0	0	0	0	0	0	0	0	0	0	0	0	0	0	0	0	0	0	0	1
20AMR099	E	Ullensvang	Conventional	Slug	0.254926	0	0	0	0	0	0	0	0	0	0	0	0	0	0	0	0	0	0	0	0	0	0	0	0	0	0	0	0	0	0	0	0	0	0	0	0
20AMR100	E	Ullensvang	Conventional	Slug	0.234225	0.125442	0	0	0	0	0	0.412912	0	0	0	0	0	0	0	0	0	0	0	0	0	0	0	0	0	0	0	0	0	0	0	0	0	0	0	0	2
20AMR106	E	Ullensvang	Conventional	Red clover	0.193444	0	0	0	0	0	0	0	0	0	0	0	0	0	0	0	0	0	0	0	0	0	0	0	0	0	0	0	0	0	0	0	0	0	0	0	0
20AMR107	E	Ullensvang	Conventional	Red clover	0.261106	0	0	0	0	0	0	0	0	0	0	0	0	0	0	0	0	0	0	0	0	0	0	0	0	0	0	0	0	0	0	0	0	0	0	0	0
20AMR108	E	Ullensvang	Conventional	Red clover	0.254037	0	0	0	0	0	0	0	0	0	0	0	0	0	0	0	0.043599	0	0	0	0	0	0	0	0	0	0	0	0	0	0.0546598	0	0	0	0	0	2
20AMR109	E	Ullensvang	Conventional	Red clover	0.321407	0	0	0	0.137681	0	0	0	0	0	0	0	0	0	0	0	0	0	0	0	0	0	0	0	0	0	0	0	0	0	0	0	0	0	0	0	1
20AMR112	E	Ullensvang	Conventional	Soil	0.272593	0.137177	0	0	0.0350645	0.0750092	0	0	0	0	0	0	0	0	0	0	0.0433963	0.0025232	0	0	0	0	0	0	0	0	0	0	0	0	0.037403	0	0	0	0.556412	0	7
20AMR110	E	Ullensvang	Conventional	Red clover	0.322041	0	0.0170715	0.387065	0	0	0	0	0	0	0	0	0	0	0	0	0.264409	0.0112897	0	0	0	0	0	0.160424	0.00213946	0	0	0	0	0	0.0372323	0.0884108	0	0	0	0	8
20AMR113	E	Ullensvang	Remote	Soil	0.167137	0.156934	0	0	0	0	0	0	0	0	0	0	0	0	0	0	0	0	0	0	0	0	0	0	0	0	0	0	0	0	0	0	0	0	0	0	1
20AMR114	E	Ullensvang	Remote	Soil	0.267258	0.0925657	0	0	0	0	0	0	0	0	0	0	0	0	0	0	0	0.00338896	0	0	0	0	0	0	0	0	0	0	0	0	0	0	0	0	0.0601236	0	3
20AMR115	E	Ullensvang	Remote	Soil	0.141483	0	0	0	0	0	0	0	0	0	0	0	0	0	0	0	0	0	0.00591978	0	0	0	0	0	0	0	0	0	0	0	0	0	0	0	0.225246	0	2
20AMR116	E	Ullensvang	Remote	Soil	0.146186	0	0	0	0	0	0	0	0	0	0	0	0	0	0	0	0.24915	0	0	0	0	0	0	0	0	0	0	0	0	0	0	0	0	0	0	0	1
20AMR095	E	Ullensvang	Organic	Slug	0.16332	0	0	0	0	0.130807	0	0	0	0	0	0	0.107474	0	0	0	0	0	0	0	0	0	0	0	0	0	0	0	0	0	0	0	0	0	0	0	2
20AMR101	E	Ullensvang	Organic	Red clover	0.33304	0	0	0	0.0252404	0	0	0	0	0	0	0	0	0	0	0	0	0	0	0	0	0	0	0	0	0	0	0	0	0	0	0	0	0	0	0	1
20AMR102	E	Ullensvang	Organic	Red clover	0.331693	0	0	0	0	0	0	0	0	0	0	0	0	0	0	0	0	0	0	0	0	0	0	0	0	0	0	0	0	0	0	0	0	0	0	0	0
20AMR103	E	Ullensvang	Organic	Red clover	0.290544	0	0	0	0	0	0	0	0	0	0	0	0	0	0	0	0	0	0	0	0	0	0	0	0	0	0	0	0	0	0	0	0	0	0	0	0
20AMR104	E	Ullensvang	Organic	Red clover	0.231655	0	0	0	0	0	0	0	0	0	0	0	0	0	0	0	0	0	0	0	0	0	0	0	0	0	0	0	0	0	0	0	0	0	0	0	0
20AMR105	E	Ullensvang	Organic	Red clover	0.334352	0	0	0	0	0	0	0	0	0	0	0	0	0	0	0	0	0	0	0	0	0	0	0	0	0	0	0	0	0	0	0	0	0	0	0	0
20AMR111	E	Ullensvang	Organic	Soil	0.0630453	0.518572	0	0	0	0	0	0	0	0	0	0	0	0	0	0	0	0	0	0	0	0	0	0	0	0	0	0	0	0	0	0	0	0	1.01127	0	2
20AMR164	H	Valnesfjord	Conventional	Slug	0.11798	0	0	0	0	0	0	0	0	0	0	0	0.122371	0	0	0	0	0	0	0	0	0	0	0	0	0	0	0	0	0	0	0	0	0	0	0	1
20AMR165	H	Valnesfjord	Conventional	Slug	0.106731	0	0	0	0	0	0	0	0	0	0	0	0	0	0	0	0	0	0	0	0	0	0	0	0	0	0	0	0	0	0	0	0	0	0	0	0
20AMR166	H	Valnesfjord	Conventional	Slug	0.0742033	0	0	0	0	0	0	0	0	0	0	0	0	0	0	0	0	0	0	0	0	0	0	0	0	0	0	0	0	0	0	0	0	0	0	0	0
20AMR167	H	Valnesfjord	Conventional	Slug	0.134411	0	0	0	0	0	0	0	0	0	0	0	0	0	0	0	0	0	0	0	0	0	0	0	0	0	0	0	0	0	0	0	0	0	0	0	0
20AMR168	H	Valnesfjord	Conventional	Slug	0.0091124	0	0	0	0	0	0	0	0	0	0	0	0	0	0	0	0	0	0	0	0	0	0	0	0	0	0	0	0	0	0	0	0	0	0	0	0
20AMR174	H	Valnesfjord	Conventional	Red clover	0.387045	0	0	0	0	0.0570937	0	0	0	0	0	0	0	0	0	0	0	0	0	0	0	0	0	0	0	0	0	0	0	0	0	0	0	0	0	0	1
20AMR175	H	Valnesfjord	Conventional	Red clover	0.418493	0	0	0	0	0	0	0	0	0	0	0	0	0	0	0	0	0	0	0	0	0	0	0	0	0	0	0.120378	0.258433	0	0	0	0	0	0	0	2
20AMR176	H	Valnesfjord	Conventional	Red clover	0.408726	0	0	0	0	0	0.0764148	0	0	0	0	0	0	0	0	0	0	0	0	0	0	0	0	0	0	0	0	0	0	0	0	0	0	0	0	0	1
20AMR177	H	Valnesfjord	Conventional	Red clover	0.28377	0	0	0	0	0	0	0	0	0	0	0	0	0	0	0	0	0	0	0	0	0	0	0	0	0	0	0	0	0	0	0	0	0	0	0	0
20AMR180	H	Valnesfjord	Conventional	Soil	0.204533	0	0	0	0	0	0	0	0	0	0	0	0	0	0	0	0	0	0	0	0	0	0	0	0	0	0	0	0	0	0	0	0	0	0.525085	0	1
20AMR178	H	Valnesfjord	Conventional	Red clover	0.646415	0.0393949	0	0	0	0	0	0	0	0	0	0	0	0	0	0	0	0	0	0	0	0	0	0	0	0	0	0	0	0	0.018616	0	0	0	0	0	2
20AMR181	H	Valnesfjord	Remote	Soil	0.15652	0	0	0	0	0	0	0	0	0	0	0	0.164121	0	0	0	0	0	0	0	0	0	0	0	0	0	0	0	0	0	0	0	0	0	0	0	1
20AMR182	H	Valnesfjord	Remote	Soil	0.314535	0	0	0	0	0	0	0	0	0	0	0	0.132467	0	0	0	0	0	0	0	0	0	0	0	0	0	0	0	0	0	0	0	0	0	0	0	1
20AMR183	H	Valnesfjord	Remote	Soil	0.189469	0	0	0	0	0	0	0	0	0	0	0	0.129994	0	0	0	0	0	0	0	0	0	0	0	0	0	0	0	0	0	0	0	0	0	0	0	1
20AMR184	H	Valnesfjord	Remote	Soil	0.191886	0	0	0	0	0	0	0	0	0	0	0	0	0	0	0	0	0	0	0	0	0	0	0	0	0	0	0	0	0	0	0	0	0	0	0	0
20AMR159	H	Valnesfjord	Organic	Slug	0.286423	0.136943	0	0	0	0	0	0	0	0	0	0	0	0	0	0	0	0	0	0	0	0	0	0	0	0	0	0	0	0	0	0	0	0	0.212868	0	2
20AMR172	H	Valnesfjord	Organic	Red clover	0.272643	0.0861663	0	0	0	0	0	0	0	0	0	0	0	0	0	0	0	0	0	0	0	0	0	0	0	0	0	0	0	0	0	0	0	0	0	0	1
20AMR160	H	Valnesfjord	Organic	Slug	0.283186	0	0	0	0	0	0	0	0	0	0	0	0.389793	0	0	0	0	0	0	0	0	0	0	0	0	0	0	0	0	0	0	0	0	0	0	0	1
20AMR161	H	Valnesfjord	Organic	Slug	0.554093	0	0	0	0	0	0	0	0	0	0	0	0	0	0	0	0	0	0	0	0	0	0	0	0	0	0	0	0	0	0	0	0	0	0	0	0
20AMR162	H	Valnesfjord	Organic	Slug	0.26463	0	0	0	0	0	0	0	0	0	0	0	0.0574206	0	0	0	0	0	0	0	0	0	0	0	0	0	0	0	0	0	0	0	0	0	0	0	1
20AMR163	H	Valnesfjord	Organic	Slug	0.112009	0	0	0	0	0	0	0	0	0	0	0	0	0	0	0	0	0	0	0	0	0	0	0	0	0	0	0	0	0	0	0	0	0	0	0	0
20AMR169	H	Valnesfjord	Organic	Red clover	0.218285	0	0	0	0	0	0	0	0	0	0	0	0	0	0	0	0	0	0	0	0	0	0	0	0	0	0	0	0	0	0	0	0	0	0	0	0
20AMR170	H	Valnesfjord	Organic	Red clover	0.435593	0	0	0	0	0	0	0	0.0255246	0	0	0	0	0	0	0	0	0	0	0	0	0	0	0	0	0	0	0.132378	0.28606	0	0	0	0	0	0	0	3
20AMR171	H	Valnesfjord	Organic	Red clover	0.242255	0	0	0	0	0	0	0	0	0	0	0	0.322322	0	0	0	0	0	0	0	0	0	0	0	0	0	0	0	0	0	0	0	0	0	0	0	1
20AMR173	H	Valnesfjord	Organic	Red clover	0.37319	0	0	0	0	0	0	0	0.0237901	0	0	0	0	0	0	0	0	0	0	0	0	0	0	0	0	0	0	0	0	0	0	0	0	0	0	0	1
20AMR179	H	Valnesfjord	Organic	Soil	0.167383	0	0	0	0	0.117233	0	0	0	0	0	0	0	0	0	0	0	0	0	0	0	0	0	0	0	0	0	0.615144	0.731792	0	0.0698249	0	0	0	1.02927	0	5
20AMR050	B	Ås	Conventional	Slug	0.32104	0.0955456	0	0	0	0	0	0	0	0	0	0	0.102657	0	0	0	0	0	0	0	0	0	0	0	0	0	0	0	0	0	0.0613333	0	0	0	0	0	3
20AMR051	B	Ås	Conventional	Slug	0.345336	0.0820403	0	0	0	0	0	0	0	0	0	0	0.0436003	0	0	0	0	0	0	0	0	0	0	0	0	0	0	0	0	0	0.0371588	0	0	0	0	0	3
20AMR052	B	Ås	Conventional	Slug	0.239155	0	0	0	0	0	0	0	0	0	0	0	0.0647032	0	0	0	0	0	0	0	0	0	0	0	0	0	0	0	0	0	0	0	0	0	0.228598	0	2
20AMR058	B	Ås	Conventional	Red clover	0.3072	0	0	0	0.0151173	0	0	0	0	0	0	0	0.0646988	0	0	0	0	0	0	0	0	0	0	0	0	0	0	0	0	0	0.0404466	0	0	0	0	0	3
20AMR059	B	Ås	Conventional	Red clover	0.174977	0	0	0	0	0	0	0	0	0	0	0	0	0	0	0	0	0	0	0	0	0	0	0	0	0	0	0	0	0	0	0	0	0	0	0	0
20AMR060	B	Ås	Conventional	Red clover	0.187458	0	0	0	0	0	0	0	0	0	0	0	0	0	0	0	0	0	0	0	0	0	0	0	0	0	0	0	0	0	0	0	0	0	0	0	0
20AMR061	B	Ås	Conventional	Red clover	0.257293	0	0	0	0	0	0	0	0	0	0	0	0	0	0	0	0.0448121	0	0	0	0	0	0	0	0	0	0	0	0	0	0.0426458	0	0	0	0	0	2
20AMR062	B	Ås	Conventional	Red clover	0.199754	0	0	0	0	0	0	0	0	0	0	0	0.0813362	0	0	0	0	0	0	0	0	0	0	0	0	0	0	0	0	0	0.0606964	0	0	0	0	0	2
20AMR064	B	Ås	Conventional	Soil	0.171996	0	0	0	0	0	0	0	0	0	0	0	0	0	0	0	0	0	0	0	0	0	0	0	0	0	0	0	0	0	0	0	0	0	0	0	0
20AMR048	B	Ås	Conventional	Slug	0.497445	0	0	0	0	0	0.142676	0	0	0	0	0	0.128473	0	0	0	0.0912179	0	0	0	0	0	0	0.0584443	0	0	0	0	0	0	0.0654164	0	0	0	0	0	5
20AMR049	B	Ås	Conventional	Slug	0.247961	0.810302	0	0	0.190935	0.318463	0	0	0	0	0	0	17.3246	0	0	0	0.0878383	0	0	0	0	0	0	0	0	0	0	11.4443	9.82438	0	18.5623	0	0	0.221123	0	0	9
20AMR066	B	Ås	Remote	Soil	0.0686755	0	0	0	0	0	0	0	0.100406	0	0	0	0	0	0	0	0	0	0	0	0	0	0	0	0	0	0	0	0	0	0	0	0	0	0	0	1
20AMR067	B	Ås	Remote	Soil	0.118097	0	0	0	0	0	0	0	0	0	0	0	0	0	0	0	0	0	0	0	0	0	0	0	0	0	0	0	0	0	0	0	0	0	0	0	0
20AMR068	B	Ås	Remote	Soil	0.473257	0.0735241	0	0	0	0	0	0	0	0	0	0	0	0	0	0	0	0	0	0	0	0	0	0	0	0	0	0	0	0	0	0	0	0	0	0	1
20AMR065	B	Ås	Remote	Soil	0.440966	0.136795	0	0	0	0	0	0	0	0	0	0	0.601637	0	0	0	0	0	0	0	0	0	0	0	0.00122199	0.182562	0	0	0	0	0	0	0	0.996411	0.0401518	0	6
20AMR047	B	Ås	Organic	Slug	0.0967476	0.266066	0	0	0	0	0	0	0	0	0	0	0	0	0	0	0.575124	0	0	0	0	0	0	0	0	0	0	0	0	0	0	0	0	0	0	0	2
20AMR056	B	Ås	Organic	Red clover	1.01138	0.0331812	0	0	0	0	0	0	0	0	0	0	0	0	0	0	0	0	0	0	0	0	0	0	0	0	0	0	0	0	0	0	0	0	0	0	1
20AMR043	B	Ås	Organic	Slug	0.586156	0.0446407	0	0	0	0	0	0	0	0	0	0	1.63394	0	0	0	0	0	0	0	0	0	0	0	0	0	0	0	0	0	0.0268312	0	0	0	0	0	3
20AMR057	B	Ås	Organic	Red clover	1.12821	0	0	0	0	0	0	0	0	0	0	0	0.0193207	0	0	0	0	0	0	0	0	0	0	0	0	0	0	0	0	0	0.0143658	0	0	0	0	0	2
20AMR063	B	Ås	Organic	Soil	0.048106	0.541421	0	0	0	0	0	0	0	0	0	0	0	0	0	0	0	0	0	0	0	0	0	0	0	0	0	0	0	0	0.242756	0	0	0	1.47021	0	3
20AMR046	B	Ås	Organic	Slug	0.206936	0	0	0	0	0.119991	0.207827	0	0	0	0	0	4.08265	0	0	0	0	0.005161	0	0	0	0	0.153195	0.277564	0	0	0	0	0	0	0	0	0	0	1.94159	0	7
20AMR044	B	Ås	Organic	Slug	0.488565	0.0655956	0	0	0	0	0.0667502	0	0.0338669	0	0	0.0520837	0.417243	0	0	0	0	0	0	0	0	0	0.0779316	0.113392	0	0	0	0.0682748	0	0	0.0573965	0	0	0	0.0625656	0	10
20AMR053	B	Ås	Organic	Red clover	0.362248	0.0818722	0	0	0	0	0	0	0	0	0	0.261341	0	0	0	0	0	0	0	0	0	0	4.91666	3.48005	0	0	0	0	0	0	0	0	0	0	0	0	4
20AMR045	B	Ås	Organic	Slug	0.779476	0.653991	0	0	0	0.27846	0.0758109	0	0	0	0	0.0540621	0.69065	0	0	0	0	0	0	0	0	0	0	0.0837145	0	0	0	0.325241	0.163917	0	0.409121	0	0	0	0.756422	0	10
20AMR054	B	Ås	Organic	Red clover	0.880801	0	0	0	0	0	0	0	0	0	0	0.133907	0	0	0	0	0	0	0	0	0	0	2.78027	1.95563	0	0	0	0	0	0	0	0	0	0.234327	0	0	4
20AMR055	B	Ås	Organic	Red clover	0.29217	0.448654	0.093259	1.27342	0.0514128	0	0.830272	0.126022	0	0	0.00116887	0.383303	0.0495406	0.0151862	0	0	1.14317	0.0323188	0.00352716	0	0	0	7.28315	5.11961	0.00200745	0	0	0.177432	0	0	0.1085	0.224703	0.0647469	0	0.0726319	0	21
